# Supplementary material for: Spatial microenvironments tune immune response dynamics in the Drosophila larval fat body
Source: bioRxiv. 2025 Sep 15:2024.09.12.612587. Originally published 2024 Sep 16. Preprint. [Version 2] doi: 10.1101/2024.09.12.612587 (PMC11429692; doi:10.1101/2024.09.12.612587)
Supplement: Supplement 10 [file media-10.csv]

	gene	log2_fold_change	p_val	adj_p_val
0	regucalcin	2.7635374	4.806993928633881e-290	3.1269495505763394e-286
1	TotA	2.523496	6.16858633675736e-290	4.0126654120606626e-286
2	Hsp23	1.1408373	1.3823986292374566e-235	8.992503083189655e-232
3	lncRNA:CR40469	1.1337315	1.1325730528814032e-225	7.367387708993527e-222
4	CG42834	2.623264	1.5471052275292602e-223	1.0063919505077838e-219
5	CG14332	2.600276	3.773062799099876e-205	2.4543773508144693e-201
6	CG14302	2.3275461	4.002920321603333e-201	2.6038996692029683e-197
7	CG33333	2.7435315	9.678719636207937e-199	6.2960071233532634e-195
8	Fbp1	1.2144952	7.600544254007371e-194	4.944154037231795e-190
9	LysS	2.6947114	1.5107326437269325e-191	9.827315847443697e-188
10	lncRNA:CR34335	1.1938196	3.5470599286238683e-189	2.3073624835698264e-185
11	Obp56d	1.9505036	5.322969116221072e-184	3.4625914101018077e-180
12	betaTub56D	1.4014379	1.6419250437744045e-173	1.06807224097525e-169
13	Act5C	1.2873068	9.53059666386835e-173	6.199653129846361e-169
14	Obp44a	2.132114	7.507096516560597e-165	4.8833662840226685e-161
15	Df31	2.3047972	8.127455938760269e-159	5.286910088163555e-155
16	CG9682	2.721469	2.501448275949385e-157	1.627192103505075e-153
17	CG31789	2.072103	3.1806503921739945e-157	2.0690130801091835e-153
18	His4r	1.3854039	3.943964830573932e-155	2.5655491222883425e-151
19	CG7953	2.1356926	1.5884623606409594e-149	1.0332947655969441e-145
20	smt3	1.5448647	1.9708097354174054e-145	1.2820117328890222e-141
21	lncRNA:CR33938	3.106379	2.0750640563978494e-141	1.349829168686801e-137
22	CG15369	1.7193835	1.3212514281336927e-140	8.594740540009671e-137
23	CG8664	1.9617804	2.2558968748382734e-137	1.4674609170822969e-133
24	GstD1	1.9159865	9.016477408886344e-137	5.865218554480567e-133
25	RpS5a	1.0616231	4.2057465610096837e-134	2.735838137936799e-130
26	deltaTry	2.1119509	3.0976626910498515e-131	2.0150295805279284e-127
27	eEF1alpha1	0.605872	1.3245656929663582e-130	8.616299832746159e-127
28	RpLP2	0.64022416	4.546203269606856e-129	2.95730522687926e-125
29	CG15404	1.7452012	1.7699433899470596e-124	1.1513481751605622e-120
30	alphaTub84B	1.0505122	4.648044697615863e-124	3.0235530757991186e-120
31	CG32302	1.8402283	7.5053868680789315e-124	4.882254157685345e-120
32	HmgD	2.2657773	1.475126835449898e-119	9.595700064601586e-116
33	Cyp1	1.2673545	3.3747064774721837e-119	2.1952465635956556e-115
34	yip7	1.8558763	1.5737462930553258e-117	1.0237219636324894e-113
35	CG8997	1.8306718	1.9383219256344716e-113	1.2608784126252238e-109
36	nw	2.7538352	4.3612526285507425e-110	2.836994834872258e-106
37	Jon65Aiii	1.7214612	3.6615597206312954e-104	2.381844598270658e-100
38	CG31698	1.6040078	6.046917287051928e-104	3.933519695227279e-100
39	RpS20	0.7963555	2.207993820216391e-100	1.4362999800507625e-96
40	RpL37a	0.72210974	2.9813879502163665e-97	1.9393928616157462e-93
41	CG6933	1.7388226	1.4357321435243917e-95	9.339437593626168e-92
42	RpL7A	0.90854543	2.828520634837582e-94	1.839952672961847e-90
43	RpL39	0.5476833	9.963945255607404e-94	6.4815463887726165e-90
44	asRNA:CR45343	1.543834	7.317291132095536e-93	4.759897881428146e-89
45	CG7290	1.9056689	7.354649998530966e-92	4.7841998240443934e-88
46	CG8661	1.6693481	2.3914547975154603e-91	1.555641345783807e-87
47	Hsc70-4	0.81407654	1.3668788080972005e-90	8.89154664667229e-87
48	RpL22	0.7271517	8.483896581745949e-90	5.5187747264257396e-86
49	RpL4	1.1409627	1.1822309189262397e-89	7.690412127615189e-86
50	RpL40	0.66343755	1.3170481271253776e-88	8.567398066950582e-85
51	Hsp83	1.1771778	5.48527853741389e-88	3.5681736885877352e-84
52	CG13323	1.4595697	3.0660057069021265e-84	1.9944367123398334e-80
53	cib	1.399195	1.3908277262661471e-83	9.047334359361286e-80
54	RpS25	0.5550443	2.6429617186821437e-83	1.7192465980027343e-79
55	Jon25Bii	1.4539535	3.510837517631204e-83	2.2837998052190984e-79
56	awd	1.0458949	3.751970350502506e-83	2.4406567130018802e-79
57	sta	0.60615104	5.607438186245605e-82	3.647638540152766e-78
58	Jon65Aiv	1.6088051	1.976167580371074e-79	1.2854970110313838e-75
59	RpS2	0.74388003	6.086785201595731e-79	3.9594537736380233e-75
60	Drsl2	1.262404	1.1225140543565954e-78	7.301953923589653e-75
61	betaTry	1.4555173	2.656731352803756e-78	1.7282037449988433e-74
62	Jon25Bi	1.4540745	1.321532856039209e-77	8.596571228535055e-74
63	CG7606	1.7936147	5.9046952180533935e-77	3.841004239343732e-73
64	CG14300	1.862354	7.959149750119346e-76	5.177426912452634e-72
65	asRNA:CR45778	1.9233683	5.08065625177261e-74	3.304966891778083e-70
66	RpL13	0.7417715	3.778937908929967e-73	2.4581991097589434e-69
67	Act42A	1.446923	1.7512862298938075e-72	1.1392116925459217e-68
68	CG30031	1.2939621	9.128900350496528e-72	5.938349677997991e-68
69	CG42587	1.1668348	9.701801842587321e-72	6.3110220986030526e-68
70	Peritrophin-15a	1.8146099	1.8600736797374962e-71	1.2099779286692413e-67
71	RpS6	0.8495144	1.8795821385127944e-71	1.2226681811025727e-67
72	RpL10Ab	0.68892443	1.2203317067317179e-70	7.938257752289825e-67
73	RpS3A	0.68650144	2.2800414115812245e-70	1.4831669382335865e-66
74	CG34282	2.0205698	6.542749510242547e-70	4.256058556412777e-66
75	CG15818	1.5076272	2.5083564334286116e-68	1.631685859945312e-64
76	Rack1	0.84125686	3.4322999151357586e-68	2.232711094795811e-64
77	CG10912	1.3376904	7.777708249582927e-67	5.059399216353695e-63
78	RpS12	0.5667937	1.1615052118475986e-65	7.555591403068629e-62
79	Jon66Cii	1.3057433	4.28505573350464e-65	2.7874287546447683e-61
80	Hsp68	1.3969833	6.840533771184141e-65	4.449767218155283e-61
81	CG18180	1.839377	1.6738658270947028e-64	1.0888497205251042e-60
82	RpS21	0.56746644	2.47882531683056e-63	1.6124758685982794e-59
83	RpL7	0.63192916	7.754947735398815e-63	5.04459350187693e-59
84	CG2852	0.8822518	1.9832996414556976e-62	1.2901364167669314e-58
85	RpL27A	0.51412445	4.916382374160002e-62	3.1981067343910814e-58
86	Rm62	1.2693352	7.5908612413773085e-62	4.937855237515939e-58
87	His3.3B	1.238637	9.770079815553198e-62	6.355436920017355e-58
88	fax	1.9331497	2.080858983749297e-58	1.3535987689289177e-54
89	SNRPG	1.4127	3.861443477907972e-58	2.511868982379136e-54
90	tsr	0.93949234	5.861225669293929e-57	3.8127272978757007e-53
91	RpS7	0.60736567	1.598007329052502e-56	1.0395037675486526e-52
92	UQCR-11	1.0167701	3.758600390168295e-56	2.444969553804476e-52
93	RpS18	0.6336289	4.947061655320889e-56	3.2180636067862382e-52
94	CG6870	2.3981044	2.25061348629943e-55	1.4640240728377792e-51
95	RpL31	0.5137947	4.502361428392897e-55	2.928786109169579e-51
96	RpL24	0.6974616	5.2823282199331174e-55	3.436154507066493e-51
97	Acbp6	1.2262228	2.386968746007555e-54	1.5527231692779145e-50
98	CG7567	0.9778995	6.786544059486519e-54	4.414646910695981e-50
99	CG42460	1.1556655	6.913584465004638e-54	4.497286694485517e-50
100	alphaTry	1.1010311	8.476042655169674e-54	5.513665747187873e-50
101	CG7714	1.5176055	1.6358164522729293e-53	1.0640986022035404e-49
102	CG12115	1.9230002	2.0404122420871285e-53	1.327288163477677e-49
103	RpS24	0.69521654	4.649347639729365e-52	3.0244006396439516e-48
104	Bacc	1.019126	3.1254440818562944e-51	2.0331013752475195e-47
105	Jon99Fi	1.1502757	5.1148356957485056e-51	3.327200620084403e-47
106	RpS16	0.57110393	8.71423619239365e-51	5.668610643152069e-47
107	Jon25Biii	1.1940122	2.1421476509900515e-50	1.3934670469690285e-46
108	Jon99Fii	1.035316	2.6339408973544896e-50	1.7133785537290955e-46
109	Nlp	1.2128217	3.749927660944207e-50	2.4393279434442066e-46
110	RpS15Aa	0.67001295	5.756385879856437e-50	3.744529014846612e-46
111	CG12934	0.98383576	6.07659366582955e-50	3.9528241796221225e-46
112	CG7017	1.1176342	1.3746195999098038e-49	8.941900497413273e-46
113	Tsp42Ee	1.6192027	1.9624741916800276e-48	1.276589461687858e-44
114	RpL34b	0.65069425	5.010477795867103e-48	3.25931580621155e-44
115	CG34296	1.8304389	1.4752162440367963e-47	9.59628166745936e-44
116	CG11370	2.2139835	1.7545394375953905e-47	1.1413279041558015e-43
117	RpL34a	0.9910686	1.765710589764054e-47	1.148594738641517e-43
118	CG14265	2.082699	5.543917637387876e-47	3.606318423120813e-43
119	Inx2	2.213539	6.912774025696693e-47	4.4967595037156984e-43
120	CG12310	1.427695	1.2082306314086895e-46	7.859540257313525e-43
121	Hsp70Bc	0.89539146	1.5413200041719948e-46	1.0026286627138827e-42
122	CG8299	1.1836816	1.9298866925674384e-46	1.2553912935151186e-42
123	sesB	1.021099	1.9887154289449636e-46	1.2936593865286988e-42
124	RpL8	0.5699529	9.635717342438412e-46	6.268034131256187e-42
125	14-3-3epsilon	0.9419514	1.0787684002349149e-45	7.017388443528121e-42
126	ATPsynbeta	1.0225055	3.2959162247171894e-45	2.1439935041785317e-41
127	CG43117	2.337543	6.469765612932702e-45	4.208582531212723e-41
128	CG17633	0.9421202	2.855231121772459e-44	1.8573278447129848e-40
129	D1	1.8257483	3.0182616930399377e-44	1.9633792313224794e-40
130	DnaJ-1	1.0213915	3.244924706959518e-44	2.1108235218771666e-40
131	RpL35	0.6050454	3.557769855377461e-44	2.3143292909230383e-40
132	ATPsynG	0.8276854	5.072286298558311e-44	3.2995222372121813e-40
133	COX8	0.8904363	7.07440432670164e-44	4.6019000145194165e-40
134	CG9672	1.471856	4.009160556432821e-43	2.6079589419595498e-39
135	CG8560	0.9961246	6.088806414237441e-43	3.9607685724614557e-39
136	ATPsynC	0.7185942	2.8532116728015e-42	1.8560141931573757e-38
137	CNBP	0.9585174	5.879751738838178e-42	3.824778506114235e-38
138	CG33128	0.9729707	8.616297425866731e-42	5.604901475526309e-38
139	Tctp	0.7007503	7.771607364174163e-41	5.055430590395293e-37
140	RpL6	0.5775741	2.1501469831527596e-40	1.3986706125408701e-36
141	His2Av	1.5813023	8.117637005679482e-40	5.280522872194503e-36
142	CG13044	2.4090729	8.521638871041822e-40	5.5433260856127056e-36
143	emc	2.0333457	1.0665645317489795e-38	6.938002279027111e-35
144	eEF5	0.50793713	2.9246592936233535e-38	1.9024908705019915e-34
145	SWIP	1.1085018	3.932899428202669e-38	2.558351078045836e-34
146	Fkbp12	0.8803863	6.730810775148859e-38	4.378392409234333e-34
147	yps	1.6308106	7.478197045882745e-38	4.864567178346726e-34
148	Pep	1.1475435	8.279055170837992e-38	5.385525388630114e-34
149	COX7C	0.79933643	9.81590555533317e-38	6.3852465637442275e-34
150	CG9021	0.9073982	1.2486139303564922e-37	8.122233616968983e-34
151	bic	0.80185914	3.7512807493255657e-37	2.4402081274362805e-33
152	baf	1.474517	3.765291367735229e-37	2.4493220347117662e-33
153	RpL3	0.6535094	4.281859461116671e-37	2.7853495794563942e-33
154	eIF4A	0.73120415	1.072616463154646e-36	6.977370092820972e-33
155	arm	1.1973416	1.1341900241384839e-36	7.377906107020838e-33
156	hdc	1.9705478	3.491086286559743e-36	2.270951629407113e-32
157	bnb	2.3515139	5.666028288680331e-36	3.685751401786555e-32
158	chic	0.7752018	6.065155540958014e-36	3.9453836793931885e-32
159	GILT1	1.5713133	1.0336227645789968e-35	6.723716083586375e-32
160	CG5770	1.1499854	2.7149415590515693e-35	1.7660694841630458e-31
161	CG5399	0.92368644	6.202856514048506e-35	4.034958162388553e-31
162	lncRNA:cherub	3.01704	1.021827945253679e-34	6.6469907838751815e-31
163	CG13364	0.760246	2.0703667546870114e-34	1.3467735739239009e-30
164	CG6891	1.003425	6.552888784604505e-34	4.262654154385231e-30
165	epsilonTry	0.78179693	1.295714935014619e-33	8.428625652270097e-30
166	lwr	1.1391333	1.522551321776227e-32	9.904196348154355e-29
167	lncRNA:roX1	1.1259425	1.7994311512634072e-32	1.1705299638968464e-28
168	lost	1.0776883	2.0631261623087178e-32	1.3420635685818209e-28
169	sqd	1.0323063	3.997456291922306e-32	2.60034531789546e-28
170	Mur29B	0.94885004	4.007833852635285e-32	2.6070959211392526e-28
171	Ance	0.90976435	5.042726822770272e-32	3.280293798212062e-28
172	br	1.0003436	6.709327143157926e-32	4.36441730662423e-28
173	Hel25E	1.9155021	6.906088279379132e-32	4.492410425736126e-28
174	Jon66Ci	1.5063562	9.003000294752181e-32	5.856451691736294e-28
175	hoip	1.3075159	3.1759481851382873e-31	2.065954294432456e-27
176	CG5084	0.70986897	4.33795925060261e-31	2.821842492516998e-27
177	Jon65Ai	0.701571	5.210507511051157e-31	3.3894351359387774e-27
178	CG18649	2.1039085	5.620460671553156e-31	3.6561096668453276e-27
179	asRNA:CR45264	0.7802785	1.4245068863282583e-30	9.266417295565321e-27
180	14-3-3zeta	0.786106	1.4400156490318013e-30	9.367301796951867e-27
181	Lam	1.9597998	1.8736236112433632e-30	1.2187921591138077e-26
182	B52	1.4649204	4.9871062707279985e-30	3.244112629108563e-26
183	CG7587	0.76129466	5.2869934454647615e-30	3.439189236274827e-26
184	Nph	1.1557837	5.2945578349795794e-30	3.4441098716542166e-26
185	crc	0.8134301	5.722795697586241e-30	3.72267860127985e-26
186	Phae1	1.869218	1.5103020223050174e-29	9.824514655094137e-26
187	Phk-3	1.0747277	1.53060828468796e-29	9.95660689189518e-26
188	CG7637	1.6037996	3.3121427798898116e-29	2.1545488783183227e-25
189	Jon99Ciii	1.5908228	4.3891192499971316e-29	2.855122072123134e-25
190	SmF	1.4523114	5.028081575541718e-29	3.2707670648898877e-25
191	CG7630	0.8151804	6.495549065084176e-29	4.2253546668372565e-25
192	SmD2	1.3070855	7.28423334780049e-29	4.738393792744219e-25
193	Akap200	0.99679947	1.268476246456573e-28	8.2514379832000085e-25
194	mt:lrRNA	0.5320577	3.612755343109184e-28	2.350097350692524e-24
195	Gapdh2	0.85294205	4.093395664614829e-28	2.6627538798319464e-24
196	eEF2	0.60638803	5.196582199185369e-28	3.3803767205700825e-24
197	Nacalpha	0.60507625	8.664610726782912e-28	5.636329277772284e-24
198	Jon99Cii	1.2376015	9.50498320860482e-28	6.182991577197435e-24
199	CG41128	0.82775384	1.0850351704418614e-27	7.058153783724308e-24
200	Pebp1	1.4579912	2.9173839924668358e-27	1.8977582870996768e-23
201	CtBP	1.5122979	5.379871699921141e-27	3.499606540798702e-23
202	His3.3A	0.8077004	6.505935582096034e-27	4.23211109615347e-23
203	Bace	1.662053	1.0013685430952883e-26	6.513902372834851e-23
204	CG10910	1.1735404	1.2233791229951374e-26	7.95808119508337e-23
205	RpLP0	0.5116433	2.607752704329815e-26	1.6963431341665449e-22
206	Roc1a	0.9790152	4.118272040989506e-26	2.678935962663674e-22
207	ed	1.8573189	5.453074727935327e-26	3.54722511052193e-22
208	Gart	0.77444714	8.891397693172886e-26	5.783854199408962e-22
209	Hsp26	0.55552286	2.335984883334038e-25	1.5195581666087917e-21
210	aqz	0.95387846	2.6426042006451767e-25	1.7190140325196876e-21
211	stai	1.9034119	3.7776298732904956e-25	2.4573482325754675e-21
212	Nap1	0.773495	7.91095749684978e-25	5.146077851700782e-21
213	TppII	0.8706426	1.1479063514927887e-24	7.467130816460591e-21
214	CG40228	1.2557193	1.166194680474271e-24	7.586096396485133e-21
215	Ag5r2	0.64754546	1.3351271687036685e-24	8.685002232417363e-21
216	SmE	1.1555609	1.649852260292317e-24	1.0732288953201522e-20
217	Non2	1.6163685	1.7376690793629972e-24	1.1303537361256297e-20
218	CG15043	1.245844	1.7421421332845405e-24	1.1332634577015936e-20
219	Jon65Aii	0.5324017	1.9187853002931727e-24	1.2481698378407088e-20
220	Tm1	0.91527665	2.443409325200778e-24	1.589437766043106e-20
221	Pdi	0.61512315	2.575998151993239e-24	1.675686797871602e-20
222	CG1943	0.96081436	3.453301181460494e-24	2.2463724185400512e-20
223	CG5532	0.93440425	3.590832654425833e-24	2.3358366417040044e-20
224	eIF4E1	1.0818785	2.3021431369092777e-23	1.4975441105594852e-19
225	RpL35A	0.5149828	2.5035914005972245e-23	1.6285862060884946e-19
226	Pig1	2.1881468	3.19063387581696e-23	2.0755073362189325e-19
227	CG34026	0.9729377	4.0264500214595196e-23	2.6192057389594174e-19
228	ND-MWFE	0.7321394	4.4353300734143266e-23	2.8851822127560195e-19
229	scyl	1.2025105	5.575613505732583e-23	3.626936585479045e-19
230	Ssb-c31a	1.3318846	7.267940260071579e-23	4.727795139176562e-19
231	CG6403	1.2547592	7.727839674750747e-23	5.026959708425361e-19
232	ctp	0.9154353	1.0688432864308841e-22	6.952825578232901e-19
233	Ggamma1	0.8527118	1.068953303280058e-22	6.953541237836777e-19
234	CG30423	0.6837563	1.068953303280058e-22	6.953541237836777e-19
235	Sgs4	0.59241414	1.5033568546025858e-22	9.779336339189821e-19
236	CG17145	1.4463795	2.1797825922161403e-22	1.4179485762365993e-18
237	lola	1.1142288	3.7974493829645017e-22	2.470240823618408e-18
238	levy	0.68552345	4.07477063413235e-22	2.650638297503094e-18
239	Mtk	1.1896089	5.422688654119935e-22	3.527458969505018e-18
240	CG42823	1.5399619	5.825425821136659e-22	3.7894394966493965e-18
241	Set	1.4357711	8.115934928667886e-22	5.27941567109846e-18
242	E(spl)malpha-BFM	2.501993	1.3562545461260497e-21	8.822435822549953e-18
243	Msr-110	0.86320853	1.886037268965622e-21	1.226867243462137e-17
244	RhoGDI	0.8875038	2.1620165313079107e-21	1.4063917536157958e-17
245	gw	1.1549454	5.489966712592096e-21	3.5712233465411585e-17
246	CCT5	1.3083953	5.832445629887025e-21	3.79400588224151e-17
247	Fas3	2.1902368	8.695673789905255e-21	5.656535800333368e-17
248	Vajk2	1.2441722	8.758264389669368e-21	5.697250985479924e-17
249	eIF3e	1.0543094	1.0651327977237516e-20	6.928688849193004e-17
250	CG31715	0.81118363	1.3260785361817019e-20	8.62614087786197e-17
251	CG11912	0.52774894	2.2723197973583048e-20	1.4781440281815774e-16
252	ogre	1.7687653	2.6703352762648673e-20	1.7370530972102962e-16
253	Ubi-p5E	0.6285596	5.942332283185316e-20	3.865487150212048e-16
254	Drip	0.7220177	7.880483232186864e-20	5.126254342537555e-16
255	Muc55B	0.5484506	9.235245694198407e-20	6.007527324076064e-16
256	brat	2.3597653	1.0773352415220937e-19	7.008065746101219e-16
257	Nurf-38	1.0868372	1.1108588049518043e-19	7.226136526211487e-16
258	Hsp27	0.75210553	1.1961043420559869e-19	7.780658745074195e-16
259	CG15423	0.631553	1.212294287778715e-19	7.885974342000542e-16
260	Syp	0.7277366	1.3504968995184781e-19	8.7849823313677e-16
261	Jafrac1	1.1331468	1.3613421443938058e-19	8.855530649281707e-16
262	Rpb12	0.96670616	4.300293130740637e-19	2.7973406815467844e-15
263	mod(mdg4)	1.087554	4.9303384794128895e-19	3.2071851808580847e-15
264	SF2	1.1250217	8.888295134085874e-19	5.781835984722861e-15
265	l(2)k10201	0.74722534	9.446890197294858e-19	6.1452020733403055e-15
266	TfIIA-S	0.80799997	1.075970022801453e-18	6.9991849983234514e-15
267	CG43781	1.9556426	1.1089344609594518e-18	7.213618668541234e-15
268	Ggamma30A	1.34959	1.169608785700992e-18	7.608305150984952e-15
269	vig2	0.9971591	1.2512966688634806e-18	8.139684830956941e-15
270	CG43774	0.66541183	1.487167109478544e-18	9.674022047157928e-15
271	Tudor-SN	0.9367946	1.5612890297801134e-18	1.0156185138719638e-14
272	AnxB9	0.85214335	1.5879227314142579e-18	1.0329437367849747e-14
273	kuk	1.7015198	1.6535046957312233e-18	1.0756048045731607e-14
274	pnut	1.5998352	2.780562551126612e-18	1.8087559395078612e-14
275	Chd64	0.57064533	3.421753927453989e-18	2.22585092980882e-14
276	Su(var)205	1.2909555	3.684282036100946e-18	2.3966254644836655e-14
277	eIF3b	0.70625615	3.911610961092632e-18	2.5445029301907573e-14
278	Sem1	0.5982755	4.477921579690008e-18	2.91288798758835e-14
279	RpII18	0.8925628	5.329622786027659e-18	3.466919622310992e-14
280	Tina-1	1.0360266	5.849355291653953e-18	3.805005617220897e-14
281	hpRNA:CR18854	0.6551038	6.634698781972879e-18	4.3158715576733576e-14
282	ng2	2.304532	6.885541344853357e-18	4.4790446448271086e-14
283	CG7215	0.7621329	1.0012965719317132e-17	6.513434200415794e-14
284	Fkbp39	1.1884756	1.0863872914303171e-17	7.066949330754213e-14
285	CG7298	0.5775219	1.8191141698087758e-17	1.1833337674606086e-13
286	cype	0.5283835	1.9573220374647093e-17	1.2732379853707934e-13
287	CG13751	0.75535744	2.2834251944492478e-17	1.4853680889892357e-13
288	CG13460	2.1076324	2.328303554737451e-17	1.514561462356712e-13
289	Adh	1.3286456	3.267546741186424e-17	2.1255391551417688e-13
290	Alg-2	0.7517164	3.596142855994553e-17	2.3392909278244564e-13
291	alpha-Spec	1.486014	3.873646119632994e-17	2.5198068008212623e-13
292	SC35	1.4106381	4.577397963864656e-17	2.9775973754939586e-13
293	CG4456	0.5512118	4.985493334478572e-17	3.243063414078311e-13
294	CG14464	1.2074414	5.3443267111203853e-17	3.476484525583811e-13
295	E(spl)mbeta-HLH	1.382206	6.263586161718459e-17	4.0744627981978576e-13
296	porin	0.6562005	1.0097079834436358e-16	6.568150432300851e-13
297	CCT4	1.4422024	1.0408290643939981e-16	6.770593063882957e-13
298	boca	1.0631578	2.580836827949849e-16	1.6788343565813768e-12
299	mt:ND4	0.51410615	3.3080637122959977e-16	2.1518954448485465e-12
300	Ntf-2	0.9223248	3.403907007394773e-16	2.2142415083102996e-12
301	CG42748	1.5471356	4.100280457922033e-16	2.6672324378782824e-12
302	Cirl	1.7323011	4.263062213029714e-16	2.7731219695758287e-12
303	CG9336	0.75267375	6.8301007191379e-16	4.442980517799204e-12
304	CG10077	1.2808056	7.127656396745619e-16	4.636540486083025e-12
305	robl	0.6652959	7.636618061091178e-16	4.967620048739811e-12
306	CG5676	0.7836287	7.871857795197219e-16	5.120643495775791e-12
307	eIF3c	0.6211973	1.4095264463922132e-15	9.168969533781347e-12
308	Neb-cGP	0.58628625	1.4186977058290141e-15	9.228628576417737e-12
309	Rho1	0.58265775	1.5823136278148847e-15	1.0292950148935825e-11
310	pck	1.677609	1.656208548831346e-15	1.0773636610147906e-11
311	Tsp29Fa	0.6011065	1.8170840277221764e-15	1.1820131600332757e-11
312	ATPsynO	0.8242646	2.284918377575491e-15	1.486339404612857e-11
313	Acbp3	0.9644315	2.541977078910067e-15	1.6535560898309984e-11
314	HmgZ	0.67577755	3.1397662124367543e-15	2.0424179211901088e-11
315	Top2	1.7865185	3.1985655681387303e-15	2.080666902074244e-11
316	CG2310	1.7968004	3.2247473263555023e-15	2.0976981357942542e-11
317	CG43051	0.71548986	3.415724685056567e-15	2.221928907629297e-11
318	Ccdc58	1.3045585	4.221946988109631e-15	2.7463765157653148e-11
319	mRpL34	1.3318626	4.426360355635168e-15	2.879347411340677e-11
320	mRpL33	1.0897223	5.09523020229912e-15	3.3144472465955774e-11
321	CG12935	1.2022135	5.871102898219553e-15	3.819152435291819e-11
322	dom	1.4922786	5.953434653774772e-15	3.872709242280489e-11
323	Diap1	0.744677	6.677889238171836e-15	4.343966949430779e-11
324	eIF3i	0.7339177	6.942704518819864e-15	4.5162292894923216e-11
325	CG10527	0.5852094	7.021894793972474e-15	4.567742563479094e-11
326	CD98hc	1.1808945	7.750964772349155e-15	5.0420025844131256e-11
327	Moe	0.99522763	7.777721024887614e-15	5.059407526689393e-11
328	CG9034	0.6625341	8.611366910078107e-15	5.601694175005809e-11
329	Roc2	0.8447698	8.808237711446448e-15	5.7297586312959146e-11
330	E(spl)m8-HLH	3.0420637	9.891674839674884e-15	6.434534483208512e-11
331	Nedd8	0.7185441	1.0109875685955741e-14	6.57647413371421e-11
332	Sod1	0.50540555	1.0746702740822293e-14	6.990730132904902e-11
333	heph	1.1587108	1.3677432051712484e-14	8.897169549638971e-11
334	CCT2	0.9739011	1.4754744028450112e-14	9.597960990506798e-11
335	REG	1.4628378	2.0431931130617216e-14	1.3290971200466499e-10
336	CG31997	1.0200393	2.5632131790632244e-14	1.6673701729806273e-10
337	blw	0.6352191	2.867488728319498e-14	1.8653014177718333e-10
338	bou	1.2708884	3.251237119149042e-14	2.114929746006452e-10
339	ImpE2	1.1236645	3.5334568476799626e-14	2.2985136794158156e-10
340	Sh3beta	1.1095356	3.574711402007539e-14	2.325349767005904e-10
341	CCT6	1.2525134	4.069740214217691e-14	2.647366009348608e-10
342	eIF3m	0.77683675	4.1727462525237644e-14	2.714371437266709e-10
343	CG14852	2.455775	4.8824817282300234e-14	3.1760543642136304e-10
344	Sec61alpha	0.56331867	5.887377505641096e-14	3.8297390674195334e-10
345	Tet	2.2145221	6.069072232006293e-14	3.947931486920094e-10
346	Pp2A-29B	0.69899094	6.337660362148377e-14	4.1226480655775194e-10
347	Oatp74D	1.0776078	7.34215694985287e-14	4.776073095879292e-10
348	Gasp	1.3014928	8.363025226253373e-14	5.440147909677819e-10
349	x16	1.7647598	8.397410596837346e-14	5.462515593242693e-10
350	CG12163	0.52190477	1.0112406285112561e-13	6.578120288465721e-10
351	p23	0.61901706	1.0460987882858719e-13	6.804872617799597e-10
352	CG4734	0.81666404	1.0532770386193882e-13	6.85156713621912e-10
353	Inx3	1.5419887	1.065181087758182e-13	6.929002975866974e-10
354	pio	1.2873105	1.0958239487489295e-13	7.128334786611786e-10
355	Pp1-87B	0.8280081	1.183352329040962e-13	7.697706900411457e-10
356	CG15210	0.9778734	1.3527966291031764e-13	8.799942072316162e-10
357	ytr	2.076693	1.5057488052440382e-13	9.794895978112468e-10
358	CG10911	0.9972517	1.5986711979031842e-13	1.0399356142360214e-09
359	ATPsyngamma	0.77191347	2.1583756084215256e-13	1.4040233332782024e-09
360	CG13947	2.250157	2.2283249332144087e-13	1.4495253690559728e-09
361	e(y)2	1.3478222	2.6392862223788554e-13	1.7168556876574454e-09
362	CG7518	1.3217618	2.832063405440038e-13	1.8422572452387448e-09
363	CG17059	0.8181677	3.1479133992466613e-13	2.0477176662099534e-09
364	Stip1	0.7490803	3.2708444255268307e-13	2.1276842988052033e-09
365	CG33774	0.65422934	3.666929312788077e-13	2.385337517968644e-09
366	ng3	2.0205808	3.7068993907773844e-13	2.4113380537006885e-09
367	Nxt1	1.236315	3.936467288333078e-13	2.560671971060667e-09
368	hth	1.3833699	4.4216359834256806e-13	2.8762742072184054e-09
369	eIF3f1	0.71433175	5.082546513366304e-13	3.3061965069447807e-09
370	EndoG	1.4184241	5.473886620583755e-13	3.5607632466897326e-09
371	pros	2.112901	5.578489476011586e-13	3.628807404145537e-09
372	Tspo	0.7235616	5.77332747611663e-13	3.755549523213868e-09
373	Hrb98DE	0.74705005	7.95715669481895e-13	5.176130429979727e-09
374	eIF3a	0.6144079	8.655241626241737e-13	5.63023467787025e-09
375	LanA	0.81558716	8.683460698543607e-13	5.648591184402616e-09
376	IP3K1	0.6869347	9.411916619200382e-13	6.122451760789849e-09
377	Chrac-16	2.2216244	9.76690606660786e-13	6.353372396328413e-09
378	PGRP-SC2	1.125421	1.0409412825008216e-12	6.771323042667845e-09
379	lncRNA:CR45184	1.9025905	1.150871981643224e-12	7.486422240589173e-09
380	PlexA	1.5392394	1.2304995746185092e-12	8.004399732893403e-09
381	CG40045	0.65941626	1.3097090044481178e-12	8.519657073935006e-09
382	Mapmodulin	1.0817405	1.411806759601664e-12	9.183802971208824e-09
383	serp	1.4295793	1.7133023576880359e-12	1.1145031836760672e-08
384	CG34279	0.50294995	2.1170597569965668e-12	1.3771473719262668e-08
385	CG10725	0.60948116	2.147529780233928e-12	1.3969681220421703e-08
386	Uhg4	1.2158285	2.3105677484989457e-12	1.5030243203985642e-08
387	CG1354	1.0371895	2.802040849366493e-12	1.8227275725129038e-08
388	Nop60B	1.4549835	3.051753273143248e-12	1.9851655041796828e-08
389	Rsf1	1.1808946	3.067356566126167e-12	1.995315446265072e-08
390	crol	1.5371001	3.2639393112487895e-12	2.1231925219673376e-08
391	Nup358	1.2516111	3.4240382422787434e-12	2.2273368766023224e-08
392	ATPsynD	0.8009068	3.432381396058349e-12	2.232764098135956e-08
393	Uba2	1.6512166	3.5539179417189284e-12	2.311823621088163e-08
394	CG11699	0.8342036	3.662907053394672e-12	2.3827210382332342e-08
395	CG11275	1.4060358	3.705231067800071e-12	2.410252809603946e-08
396	CG4101	0.82091147	3.945855219314777e-12	2.5667788201642626e-08
397	CG43736	1.7876531	4.027048559701994e-12	2.6195950880861474e-08
398	PCNA	1.7555528	4.6652770214346294e-12	3.034762702443227e-08
399	Glo1	0.61034435	4.856065351696351e-12	3.158870511278477e-08
400	MFS3	1.5577239	4.903239122690114e-12	3.189557049309919e-08
401	CG13067	1.5716004	5.1886448638476335e-12	3.375213483932886e-08
402	Cpsf6	1.2996397	5.189783632844786e-12	3.3759542531655336e-08
403	eEF1alpha2	2.1130397	6.149713677197539e-12	4.0003887470169995e-08
404	lncRNA:roX2	1.4607633	6.92270339661061e-12	4.5032185594952017e-08
405	SmB	0.9780836	9.506647641672923e-12	6.184074290908237e-08
406	CG11267	0.71512663	1.0143620947136577e-11	6.598425426112343e-08
407	CG1572	0.9321804	1.0423330249211491e-11	6.780376327112074e-08
408	E(spl)m4-BFM	2.7327101	1.1577962704362165e-11	7.531464739187589e-08
409	CG44242	0.7764824	1.2204871620756286e-11	7.939268989301965e-08
410	LysX	0.92330533	1.5042872673453892e-11	9.785388674081756e-08
411	miple1	2.3966997	1.5295863105397342e-11	9.949958950060971e-08
412	CCT7	1.1084079	1.5741058146640568e-11	1.023955832438969e-07
413	Trx-2	0.5454113	1.808691001796546e-11	1.1765534966686532e-07
414	zip	0.69255453	1.811918676815093e-11	1.178653099268218e-07
415	jigr1	2.3704937	2.213041590838609e-11	1.439583554840515e-07
416	CG9705	0.8322673	2.2889426496243472e-11	1.4889571935806377e-07
417	BBS1	1.605974	2.3098281514328855e-11	1.502543212507092e-07
418	Gp150	0.5651133	2.3864367630200603e-11	1.552377114344549e-07
419	CG42239	0.62002385	2.595427835660862e-11	1.688325807097391e-07
420	lark	1.490445	3.0349701212761373e-11	1.9742480638901274e-07
421	Prosalpha5	0.54554194	3.0904868725050086e-11	2.0103617105645081e-07
422	CG9686	2.2162678	3.3723888981074143e-11	2.193738978218873e-07
423	Ubi-p63E	0.59197414	3.4266971189537184e-11	2.2290664758793937e-07
424	capt	1.1382697	3.5591011124323274e-11	2.3151952736372289e-07
425	CG8289	1.6261914	3.6145708167943284e-11	2.3512783163247107e-07
426	RpL24-like	0.5276175	3.9395329957547495e-11	2.5626662137384644e-07
427	Vap33	0.82939255	4.4081456211435945e-11	2.867498726553908e-07
428	miple2	1.5473955	4.629679115943815e-11	3.0116062649214517e-07
429	CG4364	0.90598285	4.6579218736311426e-11	3.0299781787970584e-07
430	CG31460	1.3307618	4.7963196289335976e-11	3.1200059186213053e-07
431	LSm3	1.2882566	4.976459903352951e-11	3.2371871671310946e-07
432	Capr	0.93671435	6.689628965892378e-11	4.351603642312992e-07
433	CG8087	2.4886878	7.038287214723609e-11	4.578405833177708e-07
434	CG34250	0.7918282	7.688092649278426e-11	5.001104268355616e-07
435	CG11300	2.7971413	7.718449435694548e-11	5.020851357919303e-07
436	Hsp67Ba	1.8928987	1.108113008062344e-10	7.208275117445548e-07
437	CG10576	0.54552865	1.1248009608226349e-10	7.316830250151239e-07
438	cora	1.5272043	1.1274257179542214e-10	7.33390429529221e-07
439	SERCA	0.71830827	1.1622564758019147e-10	7.560478375091455e-07
440	eIF4H1	0.7366199	1.2380629853164183e-10	8.053599719483302e-07
441	SkpA	0.730185	1.2563173857194795e-10	8.172344594105214e-07
442	rump	1.2100451	1.2778012325741703e-10	8.312097017894977e-07
443	sqh	0.6326155	1.392336925205984e-10	9.057151698464926e-07
444	eIF2gamma	1.0802847	1.6396586737993422e-10	1.066597967306472e-06
445	ND-15	0.6110067	1.782856481243262e-10	1.159748141048742e-06
446	Rbp1	0.811024	1.9715988823371733e-10	1.2825250729603313e-06
447	ND-AGGG	0.555977	1.976676233650123e-10	1.2858278899894049e-06
448	Caf1-55	1.4926678	2.0213095184376684e-10	1.3148618417437033e-06
449	CaBP1	0.6792361	2.028020283580838e-10	1.319227194469335e-06
450	lig	1.0157893	2.2115383515471693e-10	1.4386056976814337e-06
451	RpS15Ab	1.1819973	2.2444700434736011e-10	1.4600277632795776e-06
452	Atpalpha	0.99279207	2.3052381486522977e-10	1.4995574156983196e-06
453	pot	1.9717786	2.4611249068623903e-10	1.6009617519139848e-06
454	HP4	1.4052805	2.6427037100872737e-10	1.7190787634117716e-06
455	Col4a1	0.73801047	2.6817115800557745e-10	1.7444533828262813e-06
456	Kmn1	1.1179976	2.867972150720989e-10	1.8656158840440034e-06
457	me31B	0.9189492	2.9172590312399443e-10	1.8976769998215838e-06
458	kune	1.5569277	3.071574705946905e-10	1.9980593462184618e-06
459	eIF3h	0.5485543	3.087251564705417e-10	2.008257142840874e-06
460	CG33129	0.6307234	3.120720254428166e-10	2.0300285255055216e-06
461	ThrRS	0.86486894	3.3326629955462015e-10	2.1678972786028042e-06
462	Uba1	0.6566866	3.6808478691069685e-10	2.394391538854083e-06
463	CG13324	0.86107326	3.764755132036496e-10	2.4489732133897405e-06
464	AGO1	1.2199465	4.050418723542375e-10	2.634797379664315e-06
465	bowl	1.7231971	4.085610221411647e-10	2.6576894490282762e-06
466	CG9135	1.8890215	4.2206771031335836e-10	2.745550455588396e-06
467	Adk2	1.0922121	5.014022942258845e-10	3.261621923939379e-06
468	psq	1.5264217	5.318503251103471e-10	3.459686364842808e-06
469	CG10939	1.61746	5.480875477141371e-10	3.565309497880462e-06
470	Unr	1.0077374	5.849130013410376e-10	3.80485907372345e-06
471	Myc	1.2915564	6.105650751573172e-10	3.971725813898349e-06
472	rin	0.7546127	6.122572218077006e-10	3.9827332278590925e-06
473	CG6295	0.5775915	6.33799028071951e-10	4.122862677608042e-06
474	CG14104	1.371404	7.268418481727504e-10	4.728106222363741e-06
475	Fas1	2.1544616	7.296132356278002e-10	4.74613409775884e-06
476	eff	0.5265454	7.353316671598693e-10	4.78333249487495e-06
477	CG45089	0.6247318	7.999343560612605e-10	5.2035729861785e-06
478	beta-Spec	1.1685383	9.103331470757547e-10	5.921717121727784e-06
479	Phae2	1.8171991	9.114030298030055e-10	5.928676708868551e-06
480	Rap1	0.8132435	9.212075023803488e-10	5.992454802984169e-06
481	eIF3g1	0.689848	9.236746470201547e-10	6.008503578866107e-06
482	eIF3d1	0.886478	9.482085562496414e-10	6.168096658403918e-06
483	kud	0.6181134	1.0701765852549953e-09	6.961498687083745e-06
484	Prosalpha6	0.6451776	1.0817835083010129e-09	7.037001721498089e-06
485	tsu	1.2110838	1.1702521542410543e-09	7.612490263338058e-06
486	Nop56	1.2077876	1.205595137317161e-09	7.842396368248132e-06
487	Taf10b	0.8421512	1.258815460831471e-09	8.188594572708718e-06
488	AGO2	0.79386574	1.3932875203457896e-09	9.06333531984936e-06
489	PyK	0.66499984	1.4973815309577486e-09	9.740466858880154e-06
490	vkg	1.4698344	1.6286152318661442e-09	1.0594142083289269e-05
491	twr	0.5335742	1.7680801228482706e-09	1.1501361199128e-05
492	Dek	1.4163166	1.9300020203619578e-09	1.2554663142454535e-05
493	ND-20	1.0010636	2.383027912174975e-09	1.5501596568698212e-05
494	Sin3A	1.5818007	2.644655811059788e-09	1.720348605094392e-05
495	Amun	1.6628263	2.6451597358753094e-09	1.720676408186889e-05
496	Xbp1	0.51134205	2.6500358326528215e-09	1.7238483091406603e-05
497	RPA3	1.0926896	2.777288328839527e-09	1.8066260579101123e-05
498	Flo1	1.1558026	2.844298363475661e-09	1.8502160854409176e-05
499	CG32198	2.198736	3.1377460418636383e-09	2.0411038002322966e-05
500	l(3)L1231	1.467255	3.44882703639436e-09	2.2434619871745312e-05
501	Gfat1	1.1722803	3.5750005308615936e-09	2.3255378453254666e-05
502	Tom	2.4660187	3.615087020642118e-09	2.3516141069276977e-05
503	CG30069	0.9261709	3.769641684072394e-09	2.4521519154890922e-05
504	CG9782	1.2801616	3.808974743983629e-09	2.4777380709613506e-05
505	Got2	0.7969865	4.25498373542072e-09	2.767866919891178e-05
506	l(3)neo38	2.768354	5.4013363774376665e-09	3.513569313523202e-05
507	Chc	0.7068677	6.1868520193752535e-09	4.024547238603603e-05
508	CG30122	1.663534	6.242791653135206e-09	4.060935970364452e-05
509	Karybeta3	0.56243014	6.41636358962938e-09	4.173844515053912e-05
510	Cpr51A	1.7178925	6.646730730973195e-09	4.3236983404980635e-05
511	Cont	1.4845482	7.1751963533650405e-09	4.667465227863959e-05
512	CG32850	0.7994774	7.458217842802078e-09	4.851570706742752e-05
513	CG2811	0.78523487	7.906132576508255e-09	5.14293924101862e-05
514	babos	1.5529436	8.052727176350274e-09	5.2382990282158536e-05
515	Mlc-c	0.82731026	8.921167415969698e-09	5.8032194040882886e-05
516	CG8929	1.5867503	8.926103442394462e-09	5.806430289277598e-05
517	CG15093	2.1525807	9.36355548524663e-09	6.0909928431529325e-05
518	Tsp42Ec	1.0444945	9.465237905823607e-09	6.157137257738256e-05
519	CG5554	0.5314791	9.516480821064962e-09	6.190470774102758e-05
520	tara	1.503571	1.0940892011110867e-08	7.117050253227619e-05
521	Sf3b5	0.9273099	1.1159616141581721e-08	7.25933030009891e-05
522	MCTS1	0.7136352	1.1861824909566942e-08	7.716117103673296e-05
523	CG2021	0.9242411	1.3568540730461571e-08	8.826335745165252e-05
524	CG32576	0.5398911	1.4470885122375829e-08	9.413310772105476e-05
525	zf30C	1.8402736	1.4634965685783391e-08	9.520045178602096e-05
526	dj-1beta	0.7092164	1.5770223281876127e-08	0.0001025853024486042
527	CG33521	0.75579786	1.9558710434612083e-08	0.0001272294113771516
528	mys	1.1092476	2.016724004757232e-08	0.00013118789650945795
529	Prosalpha4	0.54470426	2.1432220504779852e-08	0.00013941659438359294
530	Ent2	1.6819634	2.275365428149941e-08	0.00014801252110115367
531	Muc96D	0.7074907	2.2993136519928827e-08	0.00014957035306213703
532	ImpL2	1.128207	2.3042703966795572e-08	0.0001498927893040052
533	qkr58E-3	1.792492	2.3469638926970485e-08	0.000152670001219943
534	O-fut1	2.1607468	2.564707941774713e-08	0.00016683425161244508
535	tws	1.3782537	2.5835849964214597e-08	0.00016806220401721595
536	Nrt	2.5191998	2.666955325655853e-08	0.00017348544393391323
537	Rpb5	0.91019154	2.6801706738774913e-08	0.0001743451023357308
538	CAH2	0.85046345	2.745572107015877e-08	0.0001785994655613828
539	Brd	2.9694595	2.8299668240528785e-08	0.00018408934190463974
540	Fkbp59	0.8801497	2.83552442461327e-08	0.0001844508638210932
541	Sema1b	1.9253817	2.8885950800911234e-08	0.0001879031099599276
542	Hexo1	0.9492061	2.9401834721509117e-08	0.0001912589348634168
543	Hsp67Bc	1.1323361	3.040458705992133e-08	0.00019778183882478826
544	coro	1.0560582	3.0705453935536487e-08	0.00019973897785066484
545	CG34159	0.75189674	3.179647088062466e-08	0.00020683604307846341
546	CG17768	0.8683516	3.201572899849115e-08	0.00020826231713518494
547	cg	1.6137104	3.229951505946685e-08	0.00021010834546183183
548	nocte	1.4237951	3.4675739238693195e-08	0.00022556568374769922
549	CG13461	2.1185303	3.4815351208525893e-08	0.00022647385961146094
550	msn	1.1761489	3.611581830847541e-08	0.00023493339809663253
551	CG34125	0.890465	3.739052718969251e-08	0.0002432253793689498
552	CG6398	1.6836534	3.9160492622729464e-08	0.00025473900451085515
553	Hipk	0.8016977	3.9190477374071705e-08	0.00025493405531833645
554	Pgk	0.7216515	4.396244067719148e-08	0.0002859756766051306
555	jim	1.135318	4.476386634469772e-08	0.00029118895057225866
556	sas	2.1525586	4.662193096733267e-08	0.000303275660942499
557	Appl	2.2374053	4.8591601307611765e-08	0.0003160883665060145
558	betaTub60D	1.3436726	5.003010151133149e-08	0.00032544581033121136
559	Hsp60A	0.89333457	5.059747318757282e-08	0.0003291365630851612
560	CCT3	1.3247697	5.366670589573201e-08	0.0003491019218517367
561	EloC	0.55424756	5.47665365850092e-08	0.0003562563204854849
562	Aps	0.8654291	5.8985789571489475e-08	0.00038370256116253905
563	Srp54	1.5797589	5.909219984462386e-08	0.0003843947599892782
564	CG9689	1.7672137	6.348611116081328e-08	0.00041297715310109037
565	CG17278	1.3628887	6.736007748468626e-08	0.0004381773040378841
566	CG17362	2.011193	6.923362357833389e-08	0.00045036472137706195
567	Arf102F	0.525242	6.940204743631174e-08	0.00045146031857320784
568	CG4951	0.8777246	7.149565711179862e-08	0.00046507924951224997
569	ubl	0.8786868	7.200149509111735e-08	0.0004683697255677184
570	CG9344	0.8814597	7.537060062637733e-08	0.0004902857570745846
571	CG8468	1.3934435	7.743714178658012e-08	0.0005037286073217036
572	Arp1	0.73637223	7.874230367903037e-08	0.0005122186854320925
573	CG17754	0.82625866	8.13231656567108e-08	0.0005290071925969038
574	msd1	1.2699907	8.606774421759116e-08	0.0005598706761354305
575	CG5174	0.852018	8.723248826455403e-08	0.000567447336160924
576	CG15201	1.4325906	8.780040033383601e-08	0.0005711416041716033
577	RpII140	1.6756206	9.03669069225947e-08	0.0005878367295314785
578	mod	1.354871	9.075653214316694e-08	0.000590371241591301
579	klar	1.2674273	9.208290132574148e-08	0.0005989992731239483
580	Vajk3	0.986918	9.404033095467656e-08	0.000611732352860171
581	Tep4	0.84845513	9.626923482293128e-08	0.0006262313725231679
582	Eig71Ee	1.0253042	9.776857043279843e-08	0.0006359845506653537
583	gus	1.1620723	9.777416531963769e-08	0.0006360209454042432
584	Tim17b	0.5171654	1.0078348016520331e-07	0.0006555965384746475
585	CG34276	2.0434487	1.0199465411522009e-07	0.0006634752250195067
586	Fib	0.7778521	1.1151617613759458e-07	0.0007254127257750527
587	eIF3l	0.9326034	1.2537072650505256e-07	0.0008155365759153669
588	pasi1	1.7687665	1.2946949058992886e-07	0.0008421990362874873
589	lolal	0.6603691	1.3317615172472776e-07	0.0008663108669693541
590	pzg	1.7813153	1.358424448065237e-07	0.0008836551034664367
591	LanB1	1.1336017	1.3705517629688559e-07	0.0008915439218112407
592	nop5	0.99173236	1.3868583710665314e-07	0.0009021513703787787
593	Rpb11	1.1528995	1.400181174828945e-07	0.0009108178542262287
594	Sod3	0.6769957	1.55725364532495e-07	0.0010129934962838799
595	CG8839	0.51322347	1.5611204062901027e-07	0.0010155088242917117
596	CG17776	0.6879067	1.642928228883275e-07	0.0010687248128885703
597	E(spl)m2-BFM	2.057933	1.9014980233104363e-07	0.0012369244641634387
598	CG30288	0.82341343	1.974142490741652e-07	0.0012841796902274445
599	HDAC1	1.6911848	2.015063945023287e-07	0.0013107990962376484
600	Plc21C	1.0193942	2.041240168724389e-07	0.001327826729755215
601	Rpb10	0.6081724	2.041696318585865e-07	0.0013281234552401052
602	scrib	1.1133844	2.2245849543789355e-07	0.0014470925128234975
603	CG5506	0.5457573	2.224832783580722e-07	0.0014472537257192596
604	obst-J	0.5384056	2.2853440655663232e-07	0.0014866163146508933
605	CG18081	0.6178887	2.451542562397662e-07	0.0015947284368396791
606	fs(1)h	1.1744324	2.5588170055698595e-07	0.0016645104621231936
607	asRNA:CR45712	0.63888973	2.603157446356775e-07	0.001693353918855082
608	glo	1.3832352	2.6769831357526477e-07	0.0017413775298070974
609	CG14210	1.0615758	3.0238752725986386e-07	0.0019670308648254142
610	Prp8	1.114172	3.10833133467252e-07	0.0020219695332044743
611	Muc18B	0.9563502	3.113127608859745e-07	0.0020250895095632643
612	Ctr1B	0.5003479	3.2304054745921043e-07	0.002101378761222164
613	Akh	1.986978	3.317868450358747e-07	0.002158273426958365
614	Rpn2	0.56142986	3.7350326410993946e-07	0.002429638733035156
615	CG5789	1.2652622	3.7411686666614814e-07	0.0024336302176632936
616	Idh	0.7776075	3.9899520436639425e-07	0.0025954638044033947
617	spt4	1.2900622	3.9923487248290857e-07	0.00259702284550132
618	CG6310	1.4536992	4.183175532395924e-07	0.0027211556838235484
619	hui	0.7712611	4.347393953301135e-07	0.002827979766622388
620	Bin1	1.3016868	4.741030497246569e-07	0.003084040338458893
621	CkIIbeta	0.707347	5.538141379704614e-07	0.0036025609674978512
622	Bap60	1.5260998	5.554301376696922e-07	0.0036130730455413477
623	sol	1.9895654	5.71010596380997e-07	0.003714423929458386
624	CG46433	0.83600974	6.062430939774878e-07	0.003943611326323558
625	hfp	1.5732675	6.176931684818095e-07	0.004018094060974171
626	mub	0.8392483	6.256436890775123e-07	0.0040698121974492175
627	Mtpalpha	0.72270995	6.636891096507377e-07	0.004317297658278049
628	CG2493	0.99465245	6.873555054452122e-07	0.004471247562921105
629	Mi-2	1.0701665	6.96988303731746e-07	0.004533908915775008
630	Dsp1	1.9845427	7.037708693806775e-07	0.004578029505321307
631	E2f1	1.0373535	7.087573250770997e-07	0.004610466399626534
632	Eb1	0.641063	7.132818541010225e-07	0.004639898460927151
633	CG34207	0.77592653	7.16952162448223e-07	0.004663773816725691
634	Rpt1	0.52009064	7.351070480638975e-07	0.0047818713476556534
635	CG42394	0.7562828	7.608149147536518e-07	0.004949101020472505
636	Rpn12	0.6044788	7.711495593166127e-07	0.005016327883354565
637	par-1	0.7332133	7.921416352701204e-07	0.005152881337432133
638	Galphai	1.6079807	7.937464928584675e-07	0.0051633209360443305
639	Fas2	1.6452519	8.129911204766058e-07	0.005288507238700321
640	CG40178	0.7429942	8.673609714092102e-07	0.005642183119016913
641	Sgs5	0.86533767	8.798790079919608e-07	0.005723612946987706
642	CG17765	1.0682698	8.966028752923678e-07	0.005832401703776853
643	sinu	2.154022	9.309735382458256e-07	0.006055982866289096
644	grp	1.6328845	9.661000049734553e-07	0.0062844805323523266
645	GCS2alpha	0.780287	1.0034537859648971e-06	0.006527466877701656
646	CG17826	0.7087627	1.0921046467163282e-06	0.007104140726889714
647	AP-2sigma	0.56657743	1.1536645560467283e-06	0.007504587937083968
648	CG11790	0.821697	1.1640096160267846e-06	0.007571882552254234
649	CG17272	0.73038715	1.1652937121235797e-06	0.007580235597363886
650	drl	2.3133051	1.1775298977490627e-06	0.007659831984857653
651	Phf5a	0.6532303	1.1892032067406915e-06	0.0077357668598481985
652	CG7739	0.9045195	1.203762091921483e-06	0.007830472407949247
653	fng	2.0285997	1.215430574663508e-06	0.00790637588818612
654	MED24	1.1099597	1.2307494684926212e-06	0.0080060252925445
655	Cyt-c1	0.6002246	1.244949392551547e-06	0.008098395798547812
656	Bap55	1.5626311	1.2631358822683847e-06	0.008216698914155843
657	Ctl1	1.5176787	1.2901869196152812e-06	0.008392665912097403
658	exd	1.3620298	1.3331681084411019e-06	0.008672258545409367
659	Ufm1	0.60330296	1.444134198989992e-06	0.009394092964429899
660	Pp4-19C	1.5719149	1.4779744809899774e-06	0.009614223998839802
661	shrb	0.5648801	1.643622816069321e-06	0.010691766418530932
662	Echs1	0.70017344	1.6616009394183617e-06	0.010808714110916443
663	Tis11	0.69499105	1.7336280836997622e-06	0.011277250684466953
664	mask	1.1485063	1.7905322737304974e-06	0.011647412440616886
665	shot	0.62436557	1.8874686835979287e-06	0.012277983786804527
666	stg	2.3365955	1.9514218860525915e-06	0.012693999368772108
667	lncRNA:CR46194	0.85339206	1.9591701981189432e-06	0.012744402138763726
668	CG14434	1.4116001	2.026807706049048e-06	0.013184384127849056
669	CG43139	1.0379546	2.1673176911024883e-06	0.014098401580621686
670	CG32069	0.6624254	2.1888595713660443e-06	0.01423853151173612
671	Sema2a	2.2223473	2.266524839544755e-06	0.014743744081238632
672	Dref	1.6843846	2.534502064813165e-06	0.016486935931609638
673	grh	1.9309522	2.5689357827318548e-06	0.016710927266670714
674	Aos1	1.6194398	2.679033763509849e-06	0.017427114631631567
675	SdhB	0.67528695	2.7450204419535553e-06	0.017856357974907876
676	LRR	0.84625506	2.8569812100264407e-06	0.018584662771221998
677	SdhC	0.5352044	2.8868186160225127e-06	0.018778755097226443
678	ckn	2.1619735	2.910756140492211e-06	0.018934468693901835
679	CG13117	1.1463078	3.0500922568729484e-06	0.01984085013095853
680	vri	0.8122418	3.063691126319983e-06	0.01992931077671149
681	GstE11	1.6088743	3.095909074525309e-06	0.020138888529787135
682	Ost48	0.7969285	3.1114323048799472e-06	0.020239867143244057
683	Lgr4	0.66449946	3.15303426281313e-06	0.02051048787959941
684	Egfr	1.3615631	3.1536710926663237e-06	0.020514630457794437
685	verm	1.1701555	3.2650608580884023e-06	0.021239220881865056
686	woc	1.4112911	3.638363588811117e-06	0.023667555145216315
687	Gp93	0.57481474	3.717148533251916e-06	0.024180051208803715
688	pen-2	0.7101365	3.719945676007728e-06	0.02419824662243027
689	Rcp	0.7713669	3.7362089379842383e-06	0.02430403914158747
690	mago	1.0976318	3.742020346981602e-06	0.024341842357115322
691	Kmn2	1.7472409	3.820466205300148e-06	0.024852132665477464
692	CG11791	0.91297275	3.917898197084094e-06	0.02548592777203203
693	pyd	1.2352158	4.111117564888378e-06	0.026742819759598902
694	dally	1.289248	4.143058239737372e-06	0.026950593849491604
695	NHP2	0.95781547	4.168573806744816e-06	0.027116572612875027
696	hang	1.8085856	4.2091241802801546e-06	0.027380352792722405
697	CG42700	2.0497327	4.210384321869015e-06	0.02738855001375794
698	CG8223	1.0313325	4.3740482094570105e-06	0.028453183602517855
699	aft	0.8001867	4.404652273316346e-06	0.028652263037922832
700	Mcr	1.5422115	4.46736619861704e-06	0.029060217122003844
701	hts	1.0712156	4.539506220138192e-06	0.02952948796199894
702	Lac	1.6003393	4.891011543520037e-06	0.031816030090597844
703	CG33977	0.53749424	4.94880346848727e-06	0.032191966562509694
704	crp	1.3925216	5.105624685270615e-06	0.03321208857768535
705	Pabp2	1.0992332	5.148240703319974e-06	0.033489305775096435
706	Jheh2	0.9863412	5.557277860329122e-06	0.03615009248144094
707	CG31195	1.4818347	5.580341123570412e-06	0.03630011900882553
708	Ama	0.5514902	5.610681599996577e-06	0.03649748380797773
709	Mtpbeta	0.6007063	5.68778552469659e-06	0.03699904483815132
710	CG15012	0.5496772	5.951800699019051e-06	0.038716463547118926
711	CG5355	0.76061374	6.002038990416299e-06	0.039043263632658025
712	E(spl)m3-HLH	2.3979676	6.0298279586911885e-06	0.03922403087128618
713	Tsp42Ef	1.0483228	6.208603438056182e-06	0.040386965364555466
714	CG8078	1.0598739	6.383677512529732e-06	0.04152582221900591
715	CkIIalpha	0.708891	6.5914816295316695e-06	0.04287758800010351
716	Nrx-IV	1.7849853	6.819733658059353e-06	0.04436236744567609
717	dre4	1.3060423	6.999963739657178e-06	0.045534764126469944
718	CG42798	0.65690017	7.502025804767489e-06	0.04880067786001252
719	Nipped-A	1.5799584	7.5698684915586685e-06	0.04924199453758914
720	Vps2	1.0467576	7.662480330159867e-06	0.049844434547689935
721	glob2	-1.9195294	7.589043157342407e-06	0.04936672573851236
722	CG6873	-1.739946	7.4586941410896475e-06	0.048518805387788154
723	Prosalpha6T	-1.841182	7.3975669871631715e-06	0.04812117325149643
724	CG18568	-1.2347649	7.305883609817468e-06	0.04752477288186263
725	CG7320	-0.8682097	7.03215757549701e-06	0.04574418502860805
726	CG9410	-1.1848742	6.566361926282586e-06	0.042714184330468224
727	CG30378	-1.7516309	6.206471014535412e-06	0.04037309394955285
728	CG6527	-1.6348431	6.0111898645735715e-06	0.03910279006905108
729	CG2964	-1.5956244	5.926395577006886e-06	0.03855120322842979
730	CG13244	-1.7981775	5.854832746718628e-06	0.038085687017404675
731	CG43277	-1.7284949	5.589151206561658e-06	0.036357428598683586
732	mEFTs	-0.94950026	5.4256212053410484e-06	0.03529366594074352
733	NimB1	-0.92018986	5.422676161664373e-06	0.035274508431626744
734	CG11635	-2.064576	5.329765252264754e-06	0.03467012296598222
735	GILT3	-1.0055777	5.197361803762971e-06	0.033808838533478124
736	Ilp6	-0.78981245	5.194278632945754e-06	0.033788782507312126
737	azot	-1.8490107	4.926536395714751e-06	0.032047119254124456
738	CG34253	-0.9586477	4.843946468289264e-06	0.031509871776221665
739	CG34215	-2.817373	4.828594239461968e-06	0.031410005527700104
740	FLASH	-1.5438321	4.804938024009767e-06	0.03125612184618354
741	CG44271	-1.9865973	4.610698675766092e-06	0.02999259488585843
742	Cyt-b5-r	-1.3362815	4.408382419271446e-06	0.028676527637360755
743	Cdc5	-0.8815823	4.3849547701875945e-06	0.0285241307800703
744	CG32440	-1.8594929	4.317536609027001e-06	0.02808557564172064
745	CG12784	-1.8115247	4.284307878749772e-06	0.02786942275126727
746	mldr	-1.5142666	4.151546753451164e-06	0.027005811631199823
747	CG14995	-1.1048295	4.0834906604928075e-06	0.026563106746505714
748	CG15876	-1.2926669	3.906152192936462e-06	0.025409520015051687
749	Dic2	-1.5535383	3.8581523268178745e-06	0.025097280885950275
750	CG3492	-1.595333	3.779911547195619e-06	0.024588324614507502
751	CG31802	-1.4237684	3.739582250284863e-06	0.024325982538103034
752	CG14835	-1.4461174	3.7360216173020624e-06	0.024302820620549916
753	CG31949	-1.6889323	3.7137946234332493e-06	0.024158234025433288
754	Rpt6R	-1.8565394	3.6568530546025897e-06	0.023787829120189844
755	Prosbeta4R2	-1.8260719	3.5307141184809408e-06	0.022967295340718518
756	tant	-1.1748419	3.475069210720103e-06	0.02260532521573427
757	CG7886	-1.3767203	3.219442271057312e-06	0.020942471973227815
758	djl	-1.9760646	3.0514803876626623e-06	0.019849879921745618
759	asRNA:CR45026	-1.85217	2.9541150366873e-06	0.01921651831365089
760	fig	-1.9777827	2.8871111801161407e-06	0.018780658226655495
761	CG12521	-1.8639365	2.7847363128664586e-06	0.01811470971519631
762	CG42853	-1.55101	2.7719057218344613e-06	0.018031246720533172
763	salto	-1.4463071	2.7469723384915493e-06	0.017869055061887528
764	CG6415	-1.0346699	2.5043375147909672e-06	0.016290715533715243
765	CG7557	-1.4183422	2.4831112185171846e-06	0.016152638476454286
766	CG42393	-1.5909456	2.3767512702361794e-06	0.015460767012886347
767	CG9314	-1.5963198	2.2316476370963642e-06	0.01451686787931185
768	CG30270	-1.2318275	2.1232088200509965e-06	0.013811473374431733
769	CG30056	-1.7124026	2.0438543361456647e-06	0.013295272456627549
770	CG8564	-1.3018601	2.0076257647281175e-06	0.013059605599556405
771	CG17300	-1.7331837	1.8493244059773032e-06	0.012029855260882356
772	UQCR-11L	-1.6673415	1.7951613429978077e-06	0.01167752453620074
773	CG32299	-1.871409	1.7874833738489307e-06	0.011627579346887294
774	c-cup	-1.5516369	1.7147239980623343e-06	0.011154279607395484
775	CG13186	-1.4939097	1.6868261760572482e-06	0.0109728042752524
776	CG1999	-1.9552668	1.5618438239889544e-06	0.010159794075048148
777	CG16719	-1.8135349	1.4394039533505513e-06	0.009363322716545337
778	CG15343	-2.2084112	1.4018022925647445e-06	0.009118723913133663
779	Npc2h	-0.92709225	1.2808405292259745e-06	0.008331867642614964
780	CG17140	-1.4724479	1.1857766707735732e-06	0.007713477243382094
781	CG10064	-1.566671	1.023943930401442e-06	0.00666075526726138
782	CG42758	-1.7901409	1.0168906477679434e-06	0.006614873663730472
783	CG15800	-2.2915907	9.352713898548533e-07	0.006083940391005821
784	Tim17b1	-1.8239675	8.73134889812059e-07	0.0056797424582274445
785	CG17329	-1.311351	8.650157890781698e-07	0.005626927707953495
786	CG31230	-1.5049942	8.372565840831504e-07	0.005446354079460893
787	Gel	-0.52588236	8.225623995342134e-07	0.005350768408970058
788	CG1774	-1.6517196	8.146366419445054e-07	0.005299211355849008
789	GLS	-1.1718236	8.02202154020258e-07	0.005218325011901778
790	CG34210	-1.2395111	7.847074707955346e-07	0.005104522097524953
791	CG31294	-1.6989329	7.752302497291089e-07	0.0050428727744878535
792	28SrRNA-Psi:CR45855	-4.7961607	7.519368305631445e-07	0.004891349082813255
793	CG12674	-1.3988596	7.391617269949568e-07	0.004808247034102194
794	CG15109	-1.2973367	7.371513848086712e-07	0.004795169758180406
795	CG32192	-1.7851288	7.216042072804697e-07	0.004694035368359455
796	28SrRNA-Psi:CR45860	-2.4073987	6.828432729815577e-07	0.004441895490745033
797	CG16743	-0.5223602	6.131608638339128e-07	0.003988611419239603
798	CG34170	-1.7215345	5.647650477995812e-07	0.003673796635936276
799	CG8407	-1.2921315	5.522324726027162e-07	0.0035922722342806687
800	CG7387	-1.9272852	5.414283059308007e-07	0.0035219911300798583
801	blanks	-2.3684213	5.316319150773647e-07	0.003458265607578257
802	COX4L	-1.5312064	5.193877655887184e-07	0.0033786174151546134
803	CG14718	-1.8938259	4.81124167544461e-07	0.0031297127098767184
804	CG43209	-1.4948624	4.5958157311550684e-07	0.002989578133116372
805	CG31546	-1.5903115	4.4220662629758986e-07	0.002876554104065822
806	Gpdh1	-1.207453	4.2539668860257324e-07	0.002767205459359739
807	Vha68-3	-1.3961192	4.2523452317605384e-07	0.0027661505732602303
808	CG5968	-1.4221964	4.141879975380019e-07	0.002694292923984702
809	CG3222	-2.0327985	4.1195824629476374e-07	0.002679788392147438
810	CG14757	-1.6709559	3.906723925870929e-07	0.0025413239137790393
811	CG10822	-1.5004071	3.769519908809417e-07	0.0024520727006805258
812	lncRNA:CR42657	-1.5788308	3.5552078183820583e-07	0.002312662685857529
813	CG31327	-1.5820663	3.1810303709910527e-07	0.0020692602563296796
814	Rtnl2	-1.8033501	2.9277114949591606e-07	0.001904476327470934
815	CG46298	-1.4864904	2.9228687386568707e-07	0.0019013261144962944
816	CG11313	-0.93518054	2.905017709937859e-07	0.001889714020314577
817	CG32371	-1.4431996	2.8326256507133754e-07	0.0018426229857890506
818	AdenoK	-0.84522593	2.777442986944425e-07	0.0018067266630073483
819	CG32727	-1.5170149	2.478496618363085e-07	0.0016122620502451866
820	yellow-d2	-0.80078375	2.424333166046361e-07	0.0015770287245131579
821	CG43121	-1.2618371	2.4178786844829927e-07	0.0015728300842561868
822	CG8750	-1.591905	2.346008845473717e-07	0.0015260787539806528
823	CG13905	-2.93633	2.2791206226810877e-07	0.0014825679650540475
824	eIF4E3	-1.3121506	2.1559916953656477e-07	0.0014024725978353538
825	Tim17b2	-1.2741356	2.147592556409029e-07	0.0013970089579440734
826	CG31913	-1.5560423	1.9027760953785273e-07	0.001237755850043732
827	ssp7	-1.0198632	1.7903096103181498e-07	0.0011645964015119564
828	CG14297	-1.9989829	1.6468151938780593e-07	0.0010712532836176776
829	CG32081	-1.9278259	1.6368380578630688e-07	0.0010647631566399263
830	CG43069	-1.2492633	1.6076181228720166e-07	0.0010457555889282469
831	CG34289	-1.4313027	1.5767693433719623e-07	0.0010256884578634614
832	CG31128	-1.9924427	1.537884905610673e-07	0.0010003941310997428
833	CG31960	-2.0177941	1.4811662942512057e-07	0.0009634986744104094
834	CG43058	-1.822694	1.452585911582528e-07	0.0009449071354844345
835	lncRNA:CR32658	-1.2840867	1.45233974129403e-07	0.0009447470017117665
836	CG13202	-1.3581786	1.3549676493276274e-07	0.0008814064558876216
837	CG12679	-1.8799847	1.324387078692792e-07	0.0008615137946896611
838	vir	-0.8667845	1.3150382174311002e-07	0.0008554323604389307
839	CG18266	-1.8121781	1.301392753362551e-07	0.0008465559860623394
840	CG33189	-1.8152504	1.2993283150299672e-07	0.0008452130689269937
841	mol	-0.8386272	1.2810357157028182e-07	0.0008333137330646832
842	CG43321	-1.6623795	1.2790750875551093e-07	0.0008320383444545986
843	asRNA:CR44370	-1.9214121	1.2326014456949053e-07	0.0008018072404245359
844	CG5458	-1.2888299	1.2031921469245196e-07	0.0007826764915744
845	CG8813	-1.2601706	1.145679086060645e-07	0.0007452642454824495
846	lncRNA:CR42859	-1.75778	1.1270419538689675e-07	0.0007331407909917634
847	CG32713	-2.0085042	1.0569520547566798e-07	0.0006875473116192203
848	ymp	-1.6702776	1.0429847549998466e-07	0.0006784615831274002
849	CG12229	-1.8416317	9.609301808749626e-08	0.0006250850826591632
850	CG11125	-1.4150721	7.73033270137702e-08	0.0005028581422245751
851	Pdxk	-0.96515375	7.604320549469243e-08	0.0004946610517429742
852	CG6138	-1.8027059	7.483321362488378e-08	0.000486790054629869
853	RpL37b	-2.489997	6.52930548881728e-08	0.0004247313220475641
854	Spn42Da	-0.6691736	6.473529499846343e-08	0.0004211030939650046
855	Gnmt	-1.4612472	6.421193445906521e-08	0.00041769863365621917
856	FucTB	-1.237598	6.357455856735237e-08	0.0004135525034806271
857	CG9691	-0.7585907	6.106097151830733e-08	0.0003972016197265892
858	CG42810	-1.9971111	5.2239610493256744e-08	0.0003398186662586351
859	CG5280	-1.5624229	4.1001946712888136e-08	0.0002667176633673373
860	exu	-1.2409899	3.784511531121537e-08	0.000246182475099456
861	fest	-1.8439692	3.33229526298927e-08	0.00021676580685745203
862	CG43183	-1.6352705	2.976543316326487e-08	0.000193624142727038
863	CG31093	-1.6446536	2.9279856577970836e-08	0.00019046546703970028
864	CG16964	-1.6650468	2.6652086464691728e-08	0.00017337182245281968
865	CG43638	-1.3557594	2.5435364233571882e-08	0.0001654570443393851
866	lncRNA:CR32835	-2.1824157	2.413960684453479e-08	0.0001570281425236988
867	CG5790	-1.666756	2.103627143969999e-08	0.00013684094571524843
868	CG46434	-1.3760412	1.9322646857108523e-08	0.00012569381780549093
869	CG32687	-0.9267292	1.886105971224612e-08	0.00012269119342816102
870	CG30156	-1.6957164	1.643388187455582e-08	0.0001069024015939856
871	CG43450	-1.5250057	1.6287596581819414e-08	0.00010595081576473529
872	CG14488	-1.7758323	1.2199826930022258e-08	7.935987417979479e-05
873	eIF4E5	-1.723857	1.1064589263193952e-08	7.197515315707666e-05
874	CG6332	-1.4139595	9.89917447577813e-09	6.439412996493673e-05
875	Ugt36A1	-1.4216523	9.778565610792523e-09	6.360956929820536e-05
876	asRNA:CR43812	-1.6021594	9.587968439032217e-09	6.236973469590458e-05
877	Ance-4	-1.0676994	9.514145758694086e-09	6.188951816030503e-05
878	CG43169	-1.1450016	8.314371486150856e-09	5.408498651741132e-05
879	CG9445	-1.3357852	8.134527343440461e-09	5.2915100369080205e-05
880	eIF4E4	-1.9470013	8.112002096093194e-09	5.276857363508622e-05
881	28SrRNA-Psi:CR41609	-2.0178952	8.05471275300638e-09	5.23959064583065e-05
882	TrxT	-1.0938654	7.599077597811823e-09	4.943199977376591e-05
883	Gbp3	-0.59549177	7.448549933381572e-09	4.8452817316647124e-05
884	CG15764	-1.5848995	7.323970732378091e-09	4.764242961411948e-05
885	CG30192	-1.4155439	7.008951754433465e-09	4.559323116258969e-05
886	TrpRS-m	-1.1069704	6.9163157253573295e-09	4.4990633793449426e-05
887	CG13912	-1.9403987	6.3003959096829835e-09	4.0984075392487805e-05
888	gdl	-1.5044088	5.98575722841127e-09	3.893735077081531e-05
889	CG18371	-1.1167606	4.985886929455043e-09	3.243319447610506e-05
890	CG10621	-0.7958811	4.598715817503285e-09	2.9914646392858867e-05
891	CG4681	-1.8019421	3.6507799951493137e-09	2.3748323868446286e-05
892	CG15461	-1.4262813	3.291266834792234e-09	2.1409690760323484e-05
893	CG13255	-0.97394204	2.564894557832105e-09	1.6684639098697844e-05
894	CG31709	-1.6891714	2.4381188843540048e-09	1.58599633427228e-05
895	CG32445	-2.2636266	2.3368800191864666e-09	1.5201404524807966e-05
896	CG42692	-2.0305989	2.2263505831608444e-09	1.4482410543461294e-05
897	Mct1	-1.2523634	2.0867805854696394e-09	1.3574507708480005e-05
898	S-Lap7	-1.0885547	2.078263358376221e-09	1.3519103146237318e-05
899	Prtl99C	-1.4834964	1.959758174592908e-09	1.2748226925726867e-05
900	Mthfs	-0.806701	1.8320402822071212e-09	1.1917422035757324e-05
901	SPARC	-0.5925785	1.8027874111201285e-09	1.1727132109336435e-05
902	Ppr-Y	-2.87961	1.6540475689005453e-09	1.0759579435698046e-05
903	CG11373	-1.4627625	1.60026620398149e-09	1.0409731656899593e-05
904	GIIIspla2	-1.3804101	1.508519219786451e-09	9.812917524710863e-06
905	CG6652	-1.5595946	1.464069504535884e-09	9.523772127005925e-06
906	ATPsynCF6L	-2.3462226	1.4599213272285952e-09	9.496788233622011e-06
907	CG15638	-2.1533487	1.4020399144452807e-09	9.12026964346655e-06
908	CG14763	-1.4699649	1.3175567244138912e-09	8.570706492312361e-06
909	CG10799	-2.261852	1.2950022673877113e-09	8.423989749357061e-06
910	CG4306	-0.74590033	1.1878339960475965e-09	7.726860144289616e-06
911	CG43059	-1.6673397	1.145542777076698e-09	7.45175576488392e-06
912	Ubc87F	-1.5324347	1.1093217009368722e-09	7.216137664594353e-06
913	mil	-1.4207834	1.0639345313445171e-09	6.920894126396084e-06
914	CG15034	-1.4387387	8.342521230264256e-10	5.4268100602868985e-06
915	CG32240	-1.8258425	7.629342092696325e-10	4.96288703129896e-06
916	fan	-1.9282218	7.609366553249709e-10	4.9498929428889355e-06
917	CG6115	-0.5449387	7.091230681743346e-10	4.612845558474047e-06
918	Tektin-C	-1.4807348	5.631697135779419e-10	3.663418986824512e-06
919	CG8838	-1.4622532	5.38679612203719e-10	3.5041108773851925e-06
920	CG8043	-1.3004279	5.109854865632556e-10	3.3239605900939777e-06
921	CG30065	-1.59819	4.974997056127055e-10	3.2362355850106496e-06
922	CG31870	-1.5907321	4.730653807372864e-10	3.0772903016960485e-06
923	tomboy20	-1.3424863	4.200240468514815e-10	2.7322564247688874e-06
924	CG31415	-1.7314622	3.908160334134008e-10	2.5422582973541724e-06
925	CG13989	-1.6776738	3.713149193278258e-10	2.415403550227507e-06
926	CG14589	-1.8356559	3.284651251720146e-10	2.136665639243955e-06
927	CG9130	-1.1575972	3.2202480355154935e-10	2.0947713471028287e-06
928	CG44435	-1.3589634	2.9231346491741907e-10	1.9014990892878111e-06
929	TTLL6B	-1.5076822	2.7547533246822505e-10	1.7919670377058039e-06
930	Dci	-1.2532305	2.51963208261129e-10	1.639020669738644e-06
931	CG17666	-1.9049648	2.471254503081738e-10	1.6075510542546706e-06
932	CG14926	-1.598015	2.349172348442972e-10	1.5281366126621533e-06
933	CG16957	-1.4909923	2.0619019450125422e-10	1.3412672152306587e-06
934	dpr17	-1.7888039	1.904934194376569e-10	1.239159693441958e-06
935	CG5391	-0.6767834	1.8223449432561453e-10	1.1854353855881226e-06
936	MstProx	-1.5213252	1.6818629988324498e-10	1.0940518807405086e-06
937	CG33926	-0.5825478	1.6707025875579317e-10	1.0867920332064346e-06
938	w-cup	-1.536935	1.3793821900813998e-10	8.972881146479505e-07
939	Cyp6d5	-0.9001233	1.3044482693433597e-10	8.485435992078554e-07
940	Pif2	-1.9027491	1.2956536926293374e-10	8.42822727055384e-07
941	UQCR-14L	-1.4015821	1.2716141982371985e-10	8.271850359532976e-07
942	CG12860	-1.6565257	1.240266897538571e-10	8.067936168488405e-07
943	CG16758	-1.0634431	1.2070287635705948e-10	7.851722107026719e-07
944	CG43052	-2.1966946	1.1447116087146018e-10	7.446349014688484e-07
945	Pof	-1.0324422	1.0838313690448461e-10	7.050323055636724e-07
946	CG33284	-1.5400136	9.026240518408804e-11	5.871569457224927e-07
947	CG8701	-1.2424886	8.848264156715108e-11	5.755795833943178e-07
948	Hf	-0.9530052	7.781128413681039e-11	5.061624033099516e-07
949	CG11562	-1.0999862	6.782578358809003e-11	4.4120672224052563e-07
950	lncRNA:CR32652	-1.3942894	4.5345207061746444e-11	2.9497057193666063e-07
951	robl22E	-1.4918127	4.345040001716087e-11	2.8264485211163144e-07
952	CAH13	-1.4901325	4.0365867439678423e-11	2.6257996769510816e-07
953	Spn43Ab	-2.0868723	3.937322591428584e-11	2.561228345724294e-07
954	CG4546	-1.7436929	3.9221588791231305e-11	2.5513643508695966e-07
955	Hsc70-2	-1.5280364	3.860718365606008e-11	2.511397296826708e-07
956	CG6888	-1.8175792	3.6405747783384295e-11	2.3681938933091484e-07
957	DptB	-2.068512	3.357939231343194e-11	2.184339469988748e-07
958	CG15200	-1.6349791	3.2838184416285233e-11	2.1361238962793544e-07
959	CG5089	-1.2924789	3.0880904393209965e-11	2.0088028307783082e-07
960	CG14113	-1.6923985	2.9328477568878755e-11	1.907817465855563e-07
961	CG33704	-1.624623	2.6575014786058234e-11	1.728704711833088e-07
962	Grx1t	-1.3001708	2.6225708156478923e-11	1.7059823155789539e-07
963	CG9596	-1.2680638	2.2303963721373394e-11	1.4508728400753394e-07
964	asRNA:CR45604	-0.51176757	1.5505244522946854e-11	1.0086161562176929e-07
965	CG3085	-1.3854388	1.5436613395712164e-11	1.0041517013910762e-07
966	CG3517	-1.8161052	1.3349578432065429e-11	8.683900770058561e-08
967	CG42703	-1.6673149	1.0418820027094133e-11	6.777442427624734e-08
968	CG43800	-2.3001711	9.419105892808106e-12	6.127128383271673e-08
969	CG31029	-1.6537217	8.867105085829157e-12	5.7680518583318666e-08
970	Acam	-1.2824439	5.749256782165048e-12	3.739891536798364e-08
971	CG43922	-1.2661703	4.7400687183446854e-12	3.083414701283218e-08
972	CG6569	-1.4793044	4.689276086305483e-12	3.050374094141717e-08
973	CG4269	-0.96799237	4.0013725469096175e-12	2.6028928417647063e-08
974	robl62A	-1.9979863	3.6429963908978734e-12	2.3697691522790666e-08
975	COX7AL	-1.1601427	3.1160183766358258e-12	2.0269699540016047e-08
976	CG1288	-1.5752207	2.931648558303078e-12	1.9070373871761523e-08
977	CG16739	-1.8902675	2.8834642871501837e-12	1.8756935187911946e-08
978	CG4691	-2.047557	2.749626594011111e-12	1.7886320994042277e-08
979	twin	-1.3136226	2.6679549341945816e-12	1.7355046846935754e-08
980	CG31538	-1.3284229	2.5068443434244016e-12	1.630702245397573e-08
981	CG34107	-1.7295221	2.2488892396830646e-12	1.4629024504138336e-08
982	CG5217	-1.4587826	2.02048006996834e-12	1.314322285514405e-08
983	CG11106	-1.3421592	1.9614308072434095e-12	1.275910740111838e-08
984	mt:srRNA	-1.4457388	1.810945789385058e-12	1.1780202359949803e-08
985	CG33293	-1.4859533	1.4565435592459912e-12	9.474815852895172e-09
986	CG3494	-1.4725697	1.432069630018162e-12	9.315612943268145e-09
987	CG43114	-0.832217	1.4146689789844782e-12	9.202421708294032e-09
988	CG8349	-1.6656036	1.1570411074251505e-12	7.526552403800604e-09
989	CG17349	-1.5687944	1.1500056879695312e-12	7.4807870002418e-09
990	CG17470	-1.809641	8.970664684893558e-13	5.83541737752326e-09
991	sowi	-1.6323419	8.653931304117572e-13	5.62938231332848e-09
992	GNBP3	-0.8748122	6.519243469436892e-13	4.240767876868698e-09
993	CG31778	-0.7343432	5.698079751698739e-13	3.7066008784800294e-09
994	CG8840	-1.5905104	5.013465321383336e-13	3.2612591915598603e-09
995	vrs	-1.3622433	4.923416987781305e-13	3.202682750551739e-09
996	Cyt-c-d	-1.3289198	4.684878882355992e-13	3.0475137129725725e-09
997	CG42846	-0.6042024	4.566928638234039e-13	2.970787079171243e-09
998	CG5048	-1.5656334	4.170371953156236e-13	2.7128269555281315e-09
999	ATPsynGL	-1.1751037	4.1614230653726644e-13	2.707005704024918e-09
1000	CG3687	-1.5642195	2.748839359547502e-13	1.78812000338565e-09
1001	CG16799	-1.2280166	2.498959647868327e-13	1.6255732509383467e-09
1002	CG15459	-1.9882859	2.3169677815760757e-13	1.5071875419152373e-09
1003	CG18336	-1.3953171	1.7042481730015837e-13	1.1086134365375303e-09
1004	Rab3-GAP	-1.5445141	1.3947110742110672e-13	9.072595537742992e-10
1005	soti	-1.6297749	1.360866277884586e-13	8.852435137639233e-10
1006	kappaB-Ras	-1.2330337	1.089558387334204e-13	7.087577309608997e-10
1007	lncRNA:CR32660	-1.3408282	9.981217097171328e-14	6.492781721709948e-10
1008	IM3	-1.9643843	8.642030016036518e-14	5.621640525431755e-10
1009	CG3982	-1.8243004	7.50711552761421e-14	4.883378650713044e-10
1010	CG34160	-1.4893318	7.468636923373498e-14	4.85834831865446e-10
1011	CG42559	-1.6458772	7.227496246267234e-14	4.701486308196836e-10
1012	CG14957	-1.1962881	7.145625228914857e-14	4.6482292114091144e-10
1013	vir-1	-0.6653777	6.533004655545965e-14	4.24971952843265e-10
1014	Odc1	-1.2405678	6.441492666973266e-14	4.1901909798661094e-10
1015	asRNA:CR45629	-1.5254357	6.302583678759055e-14	4.099830683032765e-10
1016	Rcd7	-1.9152741	5.4659780253642175e-14	3.5556187054994236e-10
1017	CG31909	-1.7787504	5.018444444980027e-14	3.264498111459507e-10
1018	CG12861	-1.7048249	4.725983440707652e-14	3.0742522281803276e-10
1019	CG43402	-0.6581034	3.964797679136622e-14	2.5791008902783725e-10
1020	Desat1	-0.6918738	3.8412690705955164e-14	2.4987455304223835e-10
1021	CG7202	-1.3799412	3.811287846087969e-14	2.479242743880224e-10
1022	CG9129	-1.879918	3.49770843547788e-14	2.275259337278361e-10
1023	goddard	-1.8562894	3.4515179996805496e-14	2.2452124587921974e-10
1024	CG12307	-1.5815794	3.159480097074311e-14	2.0552418031468395e-10
1025	CG11151	-0.69366246	3.016292818191598e-14	1.9620984782336344e-10
1026	CG34241	-1.4936091	2.8873678838620605e-14	1.8782328084522704e-10
1027	Mst77F	-1.4960861	2.5966406225810253e-14	1.689114724988957e-10
1028	CG5139	-1.5524698	2.4071655858768642e-14	1.5658612136129e-10
1029	loopin-1	-1.2177291	1.831757715933489e-14	1.1915583942147345e-10
1030	CG43731	-1.6788247	1.821999405764064e-14	1.1852106134495236e-10
1031	Atg8b	-1.8552563	1.7956450200999804e-14	1.1680670855750373e-10
1032	Mst98Cb	-1.8282398	1.4001444743017386e-14	9.107939805332809e-11
1033	CG5050	-2.04733	9.567948601606697e-15	6.223950565345157e-11
1034	CG7768	-1.1177127	5.3561963789203764e-15	3.484205744487705e-11
1035	CG16836	-1.7805781	2.8649429298721614e-15	1.863645375881841e-11
1036	CG18335	-1.8851249	2.3255850617658885e-15	1.5127930826787105e-11
1037	7SLRNA:CR42652	-3.6877663	2.1571219673959337e-15	1.4032078397910548e-11
1038	CG43222	-1.0573511	1.945138702741471e-15	1.2653127261333268e-11
1039	CG32695	-0.7463206	1.7066326081713836e-15	1.110164511615485e-11
1040	CG16837	-1.5972228	1.6287409720038342e-15	1.0594960022884942e-11
1041	CG8517	-1.5741014	1.4899455396454197e-15	9.692095735393455e-12
1042	Dpy-30L2	-1.6808766	1.4649496671237606e-15	9.529497584640063e-12
1043	CG30376	-1.5388274	1.3537715818309907e-15	8.806284139810594e-12
1044	CG30271	-2.0421162	1.075818695752051e-15	6.998200615867091e-12
1045	UK114	-0.6637333	1.0273411318917047e-15	6.682854062955539e-12
1046	ProtB	-1.7543539	4.92189018151906e-16	3.2016895630781484e-12
1047	CG31644	-1.320214	3.5899671775137883e-16	2.3352736489727193e-12
1048	CG30324	-1.7444404	3.5503831101630884e-16	2.309524213161089e-12
1049	CG31468	-1.4252399	2.7361421198687093e-16	1.7798604489745954e-12
1050	CG4686	-1.1786524	2.230445710358562e-16	1.4509049345882445e-12
1051	CG42523	-1.4599361	2.169896037197998e-16	1.4115173721972975e-12
1052	CG43200	-2.0807312	2.0562872798844794e-16	1.3376148755648539e-12
1053	dj	-2.1849751	1.4337493530847967e-16	9.326539541816603e-13
1054	CG43935	-1.5742006	9.791619512437462e-17	6.369448492840569e-13
1055	CG13898	-1.2706342	8.51671631699767e-17	5.540123964206985e-13
1056	CG44296	-1.5321084	6.413740624258011e-17	4.1721382760798363e-13
1057	CG18563	-1.3545536	4.353015473177839e-17	2.8316365653021846e-13
1058	S-Lap3	-1.352774	4.255466246115713e-17	2.7681807930982715e-13
1059	CG12617	-1.8471471	3.021634054490725e-17	1.9655729524462166e-13
1060	CG43236	-1.1736445	2.64952339753086e-17	1.7235149700938244e-13
1061	CG2127	-1.3708621	1.5553785421227852e-17	1.0117737416508718e-13
1062	Syt1	-1.1169997	1.4475678186952287e-17	9.416428660612463e-14
1063	CG13168	-1.681204	1.3265802639501175e-17	8.629404616995514e-14
1064	lncRNA:CR32657	-1.5160437	1.078869749069925e-17	7.018047717699862e-14
1065	CG15308	-1.6481639	1.0202726933232648e-17	6.636873870067837e-14
1066	CG18135	-0.645108	1.0199044424535498e-17	6.634478398160342e-14
1067	kl-5	-4.920757	7.749456427391271e-18	5.041021406018022e-14
1068	Drs	-0.6307625	6.801726962170194e-18	4.4245233888917114e-14
1069	CG1394	-1.5724458	6.342575598981391e-18	4.1258454271373945e-14
1070	CG18662	-1.4949051	5.059635208939877e-18	3.2912927034153896e-14
1071	CG15172	-1.8052049	1.9506628894809727e-18	1.2689062096073726e-14
1072	CG30039	-1.788097	1.6807594753036475e-18	1.0933340386850227e-14
1073	Tim13	-1.2227837	1.3935036544834393e-18	9.064741272414772e-15
1074	SPH93	-1.2326306	1.345699449258803e-18	8.753774917428513e-15
1075	lncRNA:CR9284	-1.531445	9.999152304456454e-19	6.504448574048924e-15
1076	CG5539	-1.5989096	9.908473805290862e-19	6.445462210341705e-15
1077	ProtA	-1.6146125	8.975593004803212e-19	5.838623249624489e-15
1078	CG15293	-3.3906152	7.03524642530745e-19	4.576427799662497e-15
1079	CG5762	-1.6184797	5.468711966854796e-19	3.5573971344390445e-15
1080	CG18067	-0.994702	4.715959911622347e-19	3.0677319225103367e-15
1081	CG4836	-1.1328844	4.710211963982458e-19	3.0639928825705886e-15
1082	CG33307	-1.804426	3.0163415616855274e-19	1.9621301858764357e-15
1083	Mst98Ca	-1.3638917	2.187046424243037e-19	1.4226736989700958e-15
1084	lncRNA:CR43264	-1.4417615	1.1930286055257557e-19	7.760651078945041e-16
1085	CG10859	-1.5734134	1.010745126209446e-19	6.574897045992447e-16
1086	CG13245	-1.4099979	6.93483746592593e-20	4.511111771584817e-16
1087	Idgf6	-0.7853957	4.313908228689703e-20	2.8061973027626516e-16
1088	CG12853	-1.6453556	3.777863446018675e-20	2.4575001716351483e-16
1089	Porin2	-2.099505	3.37371365765308e-20	2.1946007343033286e-16
1090	Apoltp	-2.0890641	2.565174729318309e-20	1.66864616142156e-16
1091	CG15657	-1.4415637	2.3815166149584283e-20	1.5491765580304575e-16
1092	S-Lap4	-1.4541527	2.0912281184366165e-20	1.360343891043019e-16
1093	28SrRNA-Psi:CR45851	-2.545627	2.0239577025778073e-20	1.3165844855268635e-16
1094	7SLRNA:CR32864	-3.4028811	2.0188423483716262e-20	1.3132569476157428e-16
1095	ORY	-3.4176767	1.7905627169831798e-20	1.1647610473975585e-16
1096	CG13110	-1.5533866	1.5138205597522497e-20	9.847402741188385e-17
1097	S-Lap2	-1.2827445	4.138999213030683e-21	2.6924189880764595e-17
1098	CG15120	-1.3977438	3.624162026962121e-21	2.3575173985388596e-17
1099	CG32388	-2.1086886	3.561077529061578e-21	2.3164809326545566e-17
1100	CG18449	-1.7473599	1.4245239101718527e-21	9.266528035667901e-18
1101	Hsp60C	-1.6647694	1.1060484616340905e-21	7.194845242929758e-18
1102	28SrRNA-Psi:CR40741	-2.4538114	4.304773058668087e-22	2.8002548746635908e-18
1103	Pu	-0.9480453	4.2268557928494164e-22	2.7495696932485454e-18
1104	CG33340	-1.4295274	2.490497337723423e-22	1.6200685181890867e-18
1105	CG9920	-1.1547583	1.2199999609260565e-22	7.936099745823998e-19
1106	CG12902	-1.4737563	7.569080190835832e-23	4.923686664138709e-19
1107	CG42659	-1.7044764	7.34873460473316e-23	4.780351860378921e-19
1108	Hsp60B	-1.6468874	3.505555890711907e-23	2.2803641069080956e-19
1109	S-Lap1	-1.3250586	1.2872227089403153e-23	8.373383721656751e-20
1110	CG3213	-1.6870304	5.503762369205551e-24	3.580197421168211e-20
1111	CG3124	-1.4382349	4.10779257456605e-24	2.6721190697552154e-20
1112	NimB2	-1.1217104	3.295627265275325e-24	2.143805536061599e-20
1113	CG31820	-1.3157302	2.2536059233107057e-24	1.465970653113614e-20
1114	sPLA2	-1.0444887	1.2860084809550758e-24	8.365485168612768e-21
1115	CG32249	-1.0332295	4.303294203593331e-25	2.7992928794374618e-21
1116	CG43109	-2.031644	3.6537025180625787e-25	2.3767334879997074e-21
1117	S-Lap8	-1.9201496	2.908163997061625e-25	1.891760680088587e-21
1118	pre-rRNA:CR45847	-1.4936299	2.900889510092373e-25	1.8870286263150885e-21
1119	CG1324	-1.7799376	8.900208523388014e-26	5.789585644463903e-22
1120	Sirup	-0.6863631	4.641984776669097e-26	3.0196110972232476e-22
1121	CG17377	-1.2626641	3.601687827640971e-26	2.342897931880452e-22
1122	lncRNA:CR43157	-1.8176683	1.3769929318100378e-26	8.957339021424296e-23
1123	CG15219	-1.3119862	7.135591324257723e-27	4.6417021564296486e-23
1124	CG10214	-0.9706196	4.546365198933417e-27	2.957410561906188e-23
1125	betaTub85D	-1.106196	3.337569946075924e-27	2.1710892499223883e-23
1126	CG17261	-1.8156867	3.182933685967669e-27	2.0704983627219687e-23
1127	CG4375	-1.7472079	2.9981510034048924e-27	1.9502972277148824e-23
1128	Pepck2	-0.7629182	6.8539296417317465e-28	4.458481231946501e-24
1129	CG15068	-1.8416549	6.447412707348667e-28	4.194041966130308e-24
1130	apolpp	-0.60796905	1.8197980892251253e-28	1.183778657040944e-24
1131	Reg-2	-1.06733	1.599977774326894e-28	1.0407855421996445e-24
1132	CG9016	-1.6670091	9.850608947149328e-29	6.407821120120638e-25
1133	CG12522	-2.533751	8.316858674919326e-29	5.410116568035022e-25
1134	tHMG1	-1.5499713	5.193830840630375e-29	3.378586961830059e-25
1135	CG32368	-1.5673707	4.6203166395716184e-29	3.0055159740413377e-25
1136	28SrRNA-Psi:CR45859	-1.834883	3.3289169568991834e-29	2.165460480462919e-25
1137	28SrRNA-Psi:CR40596	-2.2004669	3.050577853759278e-29	1.9844008938704105e-25
1138	CG42586	-2.5068371	2.3304886414999746e-29	1.5159828612957334e-25
1139	Cys	-1.0314829	1.2998271605114842e-29	8.455375679127204e-26
1140	asRNA:CR44095	-0.99025714	9.562562758607985e-30	6.220447074474495e-26
1141	CG31407	-1.527577	7.707263422185529e-30	5.0135748561316863e-26
1142	CG7470	-1.1407934	3.212357175721495e-30	2.0896383428068322e-26
1143	lncRNA:CR44455	-1.3771465	1.5727283391051501e-30	1.0230597845879001e-26
1144	CG14658	-1.7240462	3.997604302957397e-31	2.600441599073787e-27
1145	CG42688	-1.1393497	6.955408612534841e-33	4.524493302453914e-29
1146	tHMG2	-1.561518	3.185113640077377e-33	2.071916422870334e-29
1147	CG31740	-1.6152531	2.1132038021793076e-33	1.3746390733176396e-29
1148	CG34136	-1.774737	5.030094465552872e-35	3.2720764498421433e-31
1149	CG31639	-1.3952525	4.992560213298781e-35	3.2476604187508573e-31
1150	Lsd-1	-1.132078	5.1608656274125536e-36	3.357143090631866e-32
1151	CG7255	-1.154124	2.586657795745773e-36	1.6826208961326254e-32
1152	CG31226	-1.3958396	9.396526151455896e-37	6.11244026152206e-33
1153	CG31988	-1.6636806	8.457456057201981e-37	5.501575165209889e-33
1154	IM33	-1.9544833	4.286989256764375e-37	2.788686511525226e-33
1155	CG31788	-1.2828442	3.943300217999387e-37	2.5651167918086012e-33
1156	NimB3	-0.9385046	3.656593901529447e-37	2.3786143329449053e-33
1157	Tps1	-1.5613868	2.1872829693301656e-37	1.4228275715492727e-33
1158	CG12699	-1.2132832	9.229623717523739e-39	6.003870228249192e-35
1159	CG10252	-1.449101	1.0738758019018948e-40	6.985562091371826e-37
1160	CG8157	-1.040347	2.4793248245902546e-41	1.6128007983959605e-37
1161	CG34291	-1.7635534	9.481351092381788e-43	6.167618885594353e-39
1162	CG12116	-0.78923947	5.731818175193805e-43	3.72854772296357e-39
1163	Lst	-1.5820785	3.1540411163499167e-44	2.0517037461856207e-40
1164	Mst84Dc	-1.4131601	1.460343843434918e-44	9.499536701544143e-41
1165	ocn	-1.653728	1.0528707672027275e-45	6.848924340653742e-42
1166	CG13962	-0.9412064	8.49084207098537e-46	5.523292767175983e-42
1167	CG43085	-2.4589689	5.030890774946731e-46	3.2725944491028484e-42
1168	Mst84Da	-1.6037995	9.245508460916604e-47	6.014203253826251e-43
1169	CG33493	-1.3379982	5.907615289476504e-48	3.842903745804466e-44
1170	PhKgamma	-1.0305588	1.6801584940159634e-48	1.0929431003573841e-44
1171	CG16704	-0.54609257	8.415986091696835e-49	5.474598952648791e-45
1172	Mst84Dd	-1.8415104	2.161479161324145e-51	1.4060421944413564e-47
1173	Cpr49Ac	-0.53941554	5.960657355769937e-52	3.877407609928344e-48
1174	CG46059	-1.5279263	2.608193302249308e-53	1.6966297431131748e-49
1175	18SrRNA-Psi:CR41602	-1.8970959	1.1439623898807773e-53	7.441475346174456e-50
1176	Mst87F	-1.1812528	9.369374402090511e-54	6.094778048559877e-50
1177	CG13315	-0.7413722	3.9353977057048566e-54	2.5599762075610093e-50
1178	CG30430	-1.2541564	1.9913148810532924e-56	1.2953503301251667e-52
1179	28SrRNA-Psi:CR45862	-2.3924737	4.3682033746300585e-57	2.8415162951968533e-53
1180	cathD	-0.72922415	1.1719990716500458e-58	7.623853961083547e-55
1181	CG17376	-1.6593837	9.996615479045066e-59	6.502798369118815e-55
1182	Mst84Db	-1.4213755	6.753840013510518e-59	4.393372928788592e-55
1183	CG5773	-0.87232786	2.176036679660388e-61	1.4155118601190823e-57
1184	Npc2g	-1.1055652	1.9621783944846964e-64	1.276397045612295e-60
1185	Cyp4d1	-1.5639418	6.342659823614064e-65	4.1259002152609484e-61
1186	CG34168	-1.2352661	2.8011467678347336e-67	1.822145972476494e-63
1187	CG2233	-1.0901933	1.646965781293837e-67	1.071351240731641e-63
1188	CG16926	-1.2483697	6.686266125072235e-69	4.3494161143594886e-65
1189	Obp99c	-0.830161	2.4136143456946417e-70	1.5700561318743644e-66
1190	CG2444	-0.8379347	1.100409808942563e-74	7.158165807171372e-71
1191	CG16713	-1.7877716	2.8564942742122943e-77	1.8581495253750976e-73
1192	pre-rRNA:CR45856	-1.5993165	9.58554802688757e-83	6.235398991490364e-79
1193	CR43186	-2.2584527	6.92499775857925e-85	4.504711041955802e-81
1194	CG4716	-2.2688365	7.355135767186566e-99	4.784515816554861e-95
1195	CG13641	-1.1864045	5.227865947742153e-105	3.400726799006271e-101
1196	Lcp3	-1.4405729	1.2940570189757223e-108	8.417840908437073e-105
1197	CG34166	-0.7055657	2.959409247682413e-110	1.9250957156174097e-106
1198	Lsp1beta	-0.7716538	2.2299224868604576e-117	1.4505645777027278e-113
1199	Lsp1gamma	-0.84957904	6.262855870464747e-128	4.0739877437373175e-124
1200	CG8369	-1.2773396	1.9184174475411224e-133	1.2479305496255002e-129
1201	Lsp2	-0.8227486	2.2278402805206032e-163	1.4492101024786524e-159
1202	asRNA:CR11538	-1.2699007	1.3450236059895216e-164	8.749378556961838e-161
1203	CG32073	-4.6497507	1.8107531109851595e-200	1.1778948986958462e-196
1204	Lsp1alpha	-2.5845602	2.858058724207376e-230	1.859167200096898e-226
