# Supplementary material for: Spatial microenvironments tune immune response dynamics in the Drosophila larval fat body
Source: bioRxiv. 2025 Sep 15:2024.09.12.612587. Originally published 2024 Sep 16. Preprint. [Version 2] doi: 10.1101/2024.09.12.612587 (PMC11429692; doi:10.1101/2024.09.12.612587)
Supplement: Supplement 12 [file media-12.zip]

Archive with 46 entries (37 files):
- SupplementalDataFiles_revision/
- SupplementalDataFiles_revision/Fig1/
- SupplementalDataFiles_revision/Fig1/DptA_line_dist_arr_partial.pkl
- SupplementalDataFiles_revision/Fig1/no_inj_18h-25C.csv
- SupplementalDataFiles_revision/Fig1/no_inj_18h-18C.csv
- SupplementalDataFiles_revision/Fig1/mock_18h-18C.csv
- SupplementalDataFiles_revision/Fig1/mock_3h-25C.csv
- SupplementalDataFiles_revision/Fig1/ecoli_3h-25C_dil10x.csv
- SupplementalDataFiles_revision/Fig1/ecoli_18h-18C_dil10x.csv
- SupplementalDataFiles_revision/Fig1/ecoli_18h-25C_dil10x.csv
- SupplementalDataFiles_revision/Fig1/ecoli_18h-18C.csv
- SupplementalDataFiles_revision/Fig1/experiment_metadata.csv
- SupplementalDataFiles_revision/Fig3/
- SupplementalDataFiles_revision/Fig3/timeseries_1.csv
- SupplementalDataFiles_revision/Fig3/timeseries_2.csv
- SupplementalDataFiles_revision/Fig4/
- SupplementalDataFiles_revision/Fig4/all_dye_dists_no_hb.pkl
- SupplementalDataFiles_revision/Fig4/all_dye_dists_yes_hb.pkl
- SupplementalDataFiles_revision/Fig4/bacteria_no_hb_planktonic_dens_arr.pkl
- SupplementalDataFiles_revision/Fig4/bacteria_yes_hb_planktonic_dens_arr.pkl
- SupplementalDataFiles_revision/Fig4/dptA_no_hb_ap_dists.pkl
- SupplementalDataFiles_revision/Fig4/dptA_yes_hb_ap_dists.pkl
- SupplementalDataFiles_revision/Fig4/bacterial_segmentation_results/
- SupplementalDataFiles_revision/Fig4/bacterial_segmentation_results/bacteria_no_heartbeat/
- SupplementalDataFiles_revision/Fig4/bacterial_segmentation_results/bacteria_no_heartbeat/larva_1.pkl
- SupplementalDataFiles_revision/Fig4/bacterial_segmentation_results/bacteria_no_heartbeat/larva_2.pkl
- SupplementalDataFiles_revision/Fig4/bacterial_segmentation_results/bacteria_no_heartbeat/larva_3.pkl
- SupplementalDataFiles_revision/Fig4/bacterial_segmentation_results/bacteria_no_heartbeat/larva_5.pkl
- SupplementalDataFiles_revision/Fig4/bacterial_segmentation_results/bacteria_yes_heartbeat/
- SupplementalDataFiles_revision/Fig4/bacterial_segmentation_results/bacteria_yes_heartbeat/larva_1.pkl
- SupplementalDataFiles_revision/Fig4/bacterial_segmentation_results/bacteria_yes_heartbeat/larva_4.pkl
- SupplementalDataFiles_revision/Fig4/bacterial_segmentation_results/bacteria_yes_heartbeat/larva_5.pkl
- SupplementalDataFiles_revision/Fig4/bacterial_segmentation_results/bacteria_yes_heartbeat/larva_6.pkl
- SupplementalDataFiles_revision/Fig5/
- SupplementalDataFiles_revision/Fig5/ecoli
- SupplementalDataFiles_revision/Fig5/pgrp-lca
- SupplementalDataFiles_revision/Fig5/pgrp-lcx
- SupplementalDataFiles_revision/Fig5/imdca
- SupplementalDataFiles_revision/Fig5/mcd8-mcherry
- SupplementalDataFiles_revision/FigS13/
- SupplementalDataFiles_revision/FigS13/larva2.pkl
- SupplementalDataFiles_revision/FigS13/larva3.pkl
- SupplementalDataFiles_revision/FigS13/larva4.pkl
- SupplementalDataFiles_revision/FigS13/larva5.pkl
- SupplementalDataFiles_revision/FigS13/larva6.pkl
- SupplementalDataFiles_revision/FigS13/larva7.pkl
