# Supplementary material for: Spatial microenvironments tune immune response dynamics in the Drosophila larval fat body
Source: bioRxiv. 2025 Sep 15:2024.09.12.612587. Originally published 2024 Sep 16. Preprint. [Version 2] doi: 10.1101/2024.09.12.612587 (PMC11429692; doi:10.1101/2024.09.12.612587)
Supplement: Supplement 12 [file media-12.zip › SupplementalDataFiles_revision/Fig1/ecoli_18h-18C.csv]

experiment_id	y	x	dpt_gfp	mem_mch
0	240.7048604739361	1269.3286558174282	5927.750994431185	9018.343675417662
0	396.4106038880586	1258.7123551301017	4821.583134447096	8898.338106603023
0	592.812166603599	1260.4817385779895	6446.630867143994	8355.653142402545
0	713.1302410599667	634.1199980257239	2272.9793158313446	8869.243436754177
0	859.9890672346506	605.8098628595196	2142.7891805887034	9112.60938743039
0	1012.1560437529976	642.9669152651625	2621.3914081145585	8501.474144789181
0	1107.7027499389364	734.9748545553258	4191.431185361973	9876.53937947494
0	1058.1600133980794	1046.3863413835709	4533.382657120127	8049.022275258552
0	1677.4442201587945	798.6726654289474	4074.2307080350038	8514.206046141608
0	1799.5316780630496	849.9847854176924	5742.32060461416	8320.505966587112
0	1551.8179953587637	733.2054778571004	3061.9992044550518	7863.194908512331
0	1465.1182064122631	795.1338985331719	2793.441527446301	7407.621320604614
0	1587.2056643165183	881.833687479672	3656.431185361973	7215.789976133651
0	1495.197725026355	918.9907398853148	3745.011137629276	7222.70723945903
0	1560.6649125982021	996.8436115923762	5326.0087509944315	6979.374701670645
0	1670.3666863672431	1044.6169646853455	4685.886237072395	6124.372315035799
0	1686.2911373982329	938.4539578120801	4188.569610182975	5852.147175815434
0	1249.2534257699572	1071.1577164036619	3809.275258552108	7481.815433571996
0	1134.2435016572529	639.4281551190493	3957.1471758154335	8198.6276849642
0	1251.022809217845	696.0484254514575	2708.4574383452664	7669.53460620525
0	1000.9973481336415	906.4581738617583	5321.996022275259	8849.599045346062
0	1145.9610362656713	981.0929439891398	4783.5815433572	9143.149562450279
0	576.1532501232342	1032.7631694619429	2757.416865552904	6735.497215592681
0	1781.791866389326	1171.9857214303279	3721.194908512331	4233.221957040573
0	1913.8379981531552	912.1993100254033	4719.259347653142	6897.641209228322
0	2067.413390530652	998.3163524800743	2934.510739856802	3747.7104216388225
0	2101.8602075125204	1183.4679937576173	2019.6149562450278	4537.7700875099445
0	2025.0183854737165	1512.7547476515037	2084.09307875895	4544.451869530629
0	2014.5399545540097	1439.4057312135567	2151.736674622116	4738.442322991249
0	1085.4524130066802	1317.157370483645	2815.8695306284803	6317.645186953063
0	914.3047079848038	1263.6009457829218	3108.8042959427207	7632.558472553699
0	764.1138648023409	1310.1717498705073	4038.8973747016707	8294.163882259347
0	489.3461206855871	1332.2928818121104	4488.178997613365	9321.319013524264
0	340.3195476053138	1367.2209848777993	2464.2943516308674	8979.189339697692
0	541.7382752841206	672.1517338705873	2234.1678599840893	7512.463802704853
0	1244.9574170066603	270.4785463944941	3850.728719172633	6621.9737470167065
0	1390.4911797803645	250.68595465727032	3892.684168655529	6268.968973747017
0	1630.3308208314293	240.2075237375636	4323.139220365951	6241.715990453461
0	1867.8419216781156	440.46198353484976	4106.101034208433	7773.891010342084
0	1747.9221011525829	473.06154639615954	4071.9681782020684	7475.354017501989
0	1782.850204218272	582.5029360019853	4651.914876690533	8669.027048528242
0	1763.0576124810482	689.6157854034317	4044.146380270485	7747.654733492443
0	2061.1108297030014	462.58311547645286	4224.2322991249	8327.639618138424
0	2096.03893276869	787.4144739873611	1785.9307875894988	5188.7175815433575
0	2179.8663801263438	717.558267855983	2479.907716785998	4864.464598249801
0	2241.5726955423947	630.2380101917604	3351.785202863962	6809.681782020684
0	2319.5787923891003	560.3818040603823	3461.365155131265	8616.306284805092
0	2360.328245965738	483.5399773158663	4014.494828957836	7840.916467780429
0	1961.1386045938273	649.1496255943119	1940.3914081145585	7932.627684964201
0	2048.140643991563	672.1430217208565	2420.843277645187	7100.61416070008
0	1986.6177732745923	539.775633208587	3009.7183770883057	8612.92521877486
0	1905.8301652624093	748.5805277631528	2520.2020684168656	5848.474940334129
0	543.5051637228413	920.6505109931684	2154.7207637231504	7928.992044550517
0	522.8204620103372	782.7524995764745	4346.535401750199	6327.732696897375
0	665.3150738075874	878.5150075047343	2548.626093874304	9245.826571201273
0	683.7014753298133	999.5588175260544	2619.1185361972953	7955.14399363564
0	828.4943873173418	1057.7824223464363	3996.5449482895783	8137.291964996022
0	877.5247913766107	988.0673165746632	4630.393794749403	8298.650755767701
0	713.5793778034302	1109.1111265959835	2696.7923627684963	6455.940334128878
0	3052.4879586999978	615.2714473598744	4203.66030230708	5445.435163086714
0	3293.491869853252	663.0065215496494	2185.805091487669	5017.409705648369
0	3174.7363194299096	538.4296206153584	2704.1861575178996	5451.062848050915
0	3343.9536457208405	504.81697024271324	2724.1853619729513	7593.177406523469
0	3455.8042549810475	607.4743787418075	5507.33015115354	7765.117740652347
0	3579.9124652560718	619.7319797566247	5749.487669053302	6379.667462211615
0	3690.996974452853	584.4913768390252	2109.2545743834526	6378.084327764519
0	3527.0515608796727	461.1492666274268	3184.2760540970567	8174.578361177407
0	3630.4750694421928	435.86796453436625	3041.1662688941924	8425.862370723946
0	3812.80669750145	560.7422748728167	1967.1328560063644	6793.348448687351
0	3772.2033941398686	440.4645649149227	2728.0517104216387	6977.139220365951
0	4015.823214309361	603.6438784246769	2458.499602227526	7365.283214001591
0	4161.382226360316	531.6304724626259	1595.8329355608591	6728.879872712809
0	4255.6125341617235	632.7556808348681	1267.538583929992	7362.145584725537
0	4286.2565366987665	487.19666878391354	1360.3365155131264	8581.780429594271
0	4422.622347988608	434.3357644075142	1353.700875099443	7626.647573587908
0	4304.642938220993	409.05446231445364	1270.601431980907	7366.49323786794
0	4381.2529445636	550.0168739848518	1315.0103420843277	7473.0334128878285
0	4462.4595512867645	574.5320760144863	1277.264120922832	7014.72553699284
0	4631.767665303926	420.54596326584476	2353.917263325378	8038.613365155131
0	4683.862469616899	510.9457707501218	2831.096260938743	6826.788385043755
0	4559.754259341875	487.9627688473395	1552.0891010342084	7359.987271280827
0	4502.29675458492	350.8308574940718	1773.203659506762	7236.253778838504
0	4649.387966762726	314.05805444962016	1446.4486873508354	7921.820206841687
0	4755.875875578952	373.0477593334281	1023.5783611774066	7424.456642800318
0	4785.753778052569	453.4882659931661	1535.5369928400955	7892.918854415275
0	4807.2045798285	543.121973414017	1819.7128082736674	7256.61416070008
0	4707.611571583109	670.2945839427458	1931.2490055688147	7814.838504375497
0	4599.591462640033	615.1353793760683	1472.1782020684168	8083.4192521877485
0	4911.394188454446	639.6505814057027	2097.510739856802	5525.953858392999
0	4988.004194797053	532.396572526052	1001.6205250596659	8529.29753381066
0	5007.156696382705	433.5696643440881	942.653937947494	6123.958631662689
0	4906.797588073889	373.81385939685407	915.1400159108989	6838.560063643596
0	4810.268980082203	286.47845216628133	1548.7454256165474	6939.7875894988065
0	5015.583797080391	286.47845216628133	723.7358790771679	7926.463802704853
0	5097.556503866982	610.5387789955117	806.0151153540176	4662.381066030231
0	4027.7611131767585	897.7504734011908	951.2887828162292	5956.085123309467
0	4019.68235237554	1004.0172500941394	948.8926014319809	6202.382657120127
0	4191.20065861679	823.1772967745601	1031.599045346062	5760.36276849642
0	4288.14578823141	912.0436655879615	1105.7398568019094	5445.695306284805
0	4224.137144960219	1054.354144317115	1160.7509944311853	5180.36754176611
0	4381.983702153253	1015.8246697266891	1344.1718377088305	6071.631662688942
0	4322.946603990504	1148.1920582389585	1192.684168655529	4509.495624502784
0	4479.550274906429	923.8510852205115	1347.7016706443915	6158.147175815434
0	4432.9420395147845	797.0766849552394	1446.8647573587907	6397.946698488465
0	4725.6417577743105	813.8556496962314	1793.4025457438345	7522.705648369133
0	4621.860753635583	905.2077910638538	1054.881463802705	6352.2052505966585
0	4626.21085560547	1029.496418774905	707.2840095465393	7201.842482100239
0	4753.606699009298	1036.953736437568	1268.941925218775	6716.412092283214
0	4810.779467756381	945.6015950699455	1400.164677804296	6755.470962609387
0	4656.040126256123	1154.4064896245113	735.5210819411296	5796.858392999205
0	4665.983216473007	1273.102129088565	955.1288782816229	6070.2895783611775
0	4802.700706955161	1178.6427720281663	791.4152744630071	5896.062052505967
0	4884.109758105901	1273.7235722271205	1044.184566428003	5351.646778042959
0	4935.06809546743	834.3632732685547	1690.461416070008	6090.756563245824
0	5087.943107552022	925.0939714976219	1436.5807478122515	5717.015910898966
0	4972.9761269193	967.9735480579345	1519.9872712808274	6125.411296738265
0	5020.827248588057	1155.0279327630665	1018.8583929992045	6563.280827366746
0	4922.639232696326	1050.6254854857834	1230.983293556086	6051.46539379475
0	5032.634668220606	1282.4237761668937	1028.466984884646	5241.3492442322995
0	5243.303892190839	1170.564011226948	529.8671439936356	7304.178202068417
0	5358.27087282356	1082.3190855521016	550.7175815433573	7039.124900556882
0	5412.2199190628	1224.0039530769138	532.7247414478918	5389.016706443914
0	5375.4802499234	640.3284471661696	1168.0564836913286	6389.862370723946
0	5578.783322551234	468.74933848775345	2326.9737470167065	8015.124105011933
0	5262.360787433143	418.2051824903846	2178.914876690533	9137.225139220365
0	2924.4089291192513	1173.0535117852269	3733.9323786793952	5979.6929196499605
0	2838.2918866645805	1635.2149729586286	3338.222752585521	6295.907716785999
0	3454.0287402154786	1616.556280426783	3523.7215592680986	5670.351630867144
0	3405.229082824498	1725.637867536033	2750.3667462211615	5624.514717581544
0	3293.2769276334257	1636.6502569995396	3523.7931583134446	6758.4192521877485
0	3280.359371265225	1764.3905366406348	2272.7350835322195	5696.53460620525
0	2980.3850067147873	1724.2025834951219	2493.4248210023866	4920.046141607001
0	3004.7848354102775	1785.919797254303	2136.7374701670647	5471.9140811455845
0	3290.4063595516036	1480.2042965402202	2197.4630071599045	5733.294351630867
0	3896.0964000216964	1131.4302745988023	2598.7692919649962	5637.48369132856
0	3904.7081042671634	1318.0171999172564	3168.8424821002386	6501.196499602228
0	3789.8853809942684	1646.6972452859177	3609.0206841686554	5903.089101034208
0	3659.2745332713507	1652.4383814495627	3848.5202863961813	5267.439140811456
0	3924.80208083992	1503.1688411947994	3153.1026252983293	5453.097056483692
0	4084.1186093810607	1520.3922496857335	1932.338106603023	6111.399363564042
0	4168.80036779482	1562.015486872158	2300.8512330946696	6818.836117740652
0	4315.19933996776	1524.698101808467	2596.6523468575974	5049.826571201273
0	4488.868708918014	1573.4977591994475	2682.0517104216387	4916.561654733492
0	4382.657689890586	1732.814287740589	1824.5672235481304	6275.216388225935
0	4590.773875822708	1777.3080930088358	1332.9546539379476	6237.252187748608
0	4363.998997358743	1266.3469744444537	1379.9156722354812	5718.915672235481
0	4208.988320940334	1263.4764063626315	1869.283214001591	6022.270485282418
0	4069.765768971949	1197.4533404807166	1667.5346062052506	6274.613365155131
0	4727.125859709273	1737.1201398633225	1323.0898965791566	6042.248210023867
0	4765.878528813874	1572.062475158536	1996.9379474940333	4873.531424025457
0	4851.995571268545	1652.4383814495627	2167.2068416865554	6170.693715194909
0	4992.653407277841	1689.7557665132533	1836.8202068416865	6050.753381066031
0	4946.724317968683	1574.9330432403585	1502.4797136038187	5529.1352426412095
0	5091.688006100713	1560.5802028312467	1222.2808273667463	6391.249801113763
0	5278.274931419166	1705.5438909632767	2857.766905330151	7335.298329355609
0	5457.6854365330655	1781.6139451315694	2023.4677804295943	5551.073985680191
0	5499.30867371949	1704.1086069223652	1172.5417661097852	5775.312649164678
0	5380.180098323862	1853.3781471771285	1992.7406523468576	5627.463802704853
0	5993.046383792937	1595.0270198131152	2194.0	6200.686555290374
0	6079.163426247608	1689.7557665132535	1170.2521877486079	5928.952267303102
0	6083.469278370341	1839.025306768017	3431.2203659506763	7110.385043754972
0	5978.693543383824	1900.7425205271977	3177.043754972156	7244.916467780429
0	5816.506446760861	1715.5908792496548	1109.2378679395385	8063.105011933174
0	5866.741388192752	1824.6724663589048	1216.859984089101	8360.005568814639
0	5859.564967988196	1912.224792854487	954.9745425616547	7888.111376292761
0	6387.749495043513	1629.473836794984	749.2434367541766	4189.964996022275
0	6386.314211002602	1906.4836566908423	932.0222752585521	5773.136833731106
0	6554.2424437892105	1635.2149729586283	688.7326968973747	6019.268098647573
0	6740.829018696521	1609.379860222227	818.2999204455052	4569.038981702466
0	6898.710263196752	1580.6741794040036	907.843277645187	4738.756563245824
0	7477.129731683961	1600.7681559767598	928.8727128082737	4479.735879077168
0	6185.004251865339	829.9867917547814	1826.2784407319014	5502.491646778043
0	6190.312402209003	1006.9251365435571	1837.8727128082737	5269.948289578361
0	6340.709995279451	937.9191820759345	3523.5727923627687	6327.771678599841
0	6496.415738693573	854.7581600252099	3662.8066825775654	7483.723150357995
0	6423.871017330175	764.5196041829344	2728.228321400159	7349.588703261735
0	6564.889509891882	702.0106015493614	1885.8774860779633	6409.379474940334
0	6653.755878705283	749.861723218116	1357.735879077168	5326.463007159905
0	6768.101416199451	807.0344919651995	2401.8042959427207	5851.459029435163
0	6884.932726247838	762.9120291277763	2136.612569610183	4932.754972155927
0	6633.8696982715155	920.7585863208112	3204.7239459029433	8689.264120922831
0	6840.551733354728	1235.5573900183522	1823.5871121718378	4249.473349244232
0	6696.376925209909	1167.198644777274	2195.5918854415277	4858.347653142402
0	6641.068485878492	1063.4176406385466	2107.0167064439142	4603.656324582339
0	6560.2808778663075	1121.8332956627405	1763.7629276054097	4249.644391408115
0	6488.814916932454	1015.5665189697919	2358.471758154336	5330.353221957041
0	6500.000893426449	1203.2423468134791	1869.2903739061258	4066.793953858393
0	6683.948062438804	1279.0584097172202	1457.4041368337312	4121.881463802705
0	6393.7341167335	1111.2687623073011	948.1734287987272	5189.062052505967
0	6309.217849889985	1217.5355390002499	656.9339697692919	3752.8941925218774
0	6381.305253962395	1298.9445901509882	764.1408114558473	3731.1972951471757
0	6893.971375249948	1019.0750576611076	1663.7844073190136	4504.284009546539
0	6949.130579816626	1114.8375655893672	1594.513922036595	4449.513126491647
0	7069.40828977452	1045.122459817594	2274.527446300716	5019.3420843277645
0	7457.054921868114	1291.040580177365	1195.7804295942722	4667.429594272076
0	7041.828687491181	1222.857674532444	2269.7056483691326	5997.509148766905
0	6933.042478484677	1310.9591818264428	1776.9673826571202	5295.439936356404
0	7200.411400620378	1124.7968664139062	3064.7008750994432	5220.2474144789185
0	7141.421695736572	1320.9184826509816	2140.058074781225	5131.095465393795
0	7306.899309436604	1284.1456796065302	1469.1957040572793	6115.299920445505
0	7403.427917428289	1173.827270473175	1066.9665871121717	4312.448687350835
0	7552.817429796375	1258.8643775134694	3437.563245823389	5741.31185361973
0	7649.346037788058	1238.9457758643914	3690.073985680191	4784.7175815433575
0	7751.2373462237265	1251.9694769426346	3730.6634844868736	4442.809864757359
0	7872.281156245046	1303.2981811921818	1589.4964200477327	4515.142402545744
0	7563.128145369433	1795.0937294414625	787.3524264120923	5915.67939538584
0	7591.070627821984	1697.2950408575334	798.4136833731105	5940.357199681782
0	7440.879784639521	1814.8863211786866	638.0580747812252	6739.903739061257
0	7203.044310556119	1608.2340511551479	520.5178997613365	4492.97215592681
0	7258.765657813187	1696.0660053061206	559.5807478122514	5184.491646778043
0	7057.602149919024	1734.7876195017109	625.6300715990453	4966.0787589498805
0	7334.320026975314	1777.2869521554073	737.1447891805888	6302.937151949085
0	7067.046446064289	1839.6193067141623	691.3229912490056	6467.456642800318
0	7427.818558813446	1705.5103014513868	582.1925218774861	5410.293556085919
0	7678.092406662992	1749.8984933341367	885.4638027048528	6103.708035003978
0	7761.202212741333	1663.01096879769	1117.3937947494032	4986.898965791567
0	7634.025258999398	535.6983842967613	842.8138424821002	4764.345266507557
0	8086.926328751166	839.5728898509319	4075.146380270485	7695.489260143198
0	8046.176875174529	681.2321559531417	4725.527446300716	9317.952267303102
0	8253.416953364283	751.0883620845198	4096.447096260938	6355.123309466985
0	8306.973378065008	638.1541621721251	4315.175815433572	5296.122513922037
0	8244.102792546768	520.562881850972	2330.364359586317	5858.815433571996
0	8109.047460692771	575.2835766538849	1525.6085918854415	6084.899761336515
0	8416.414767670834	733.6243105516752	6919.021479713604	6342.4717581543355
0	8887.493345487796	650.720146297673	2374.271280827367	8742.839299920446
0	8755.930823940367	771.8042369253949	3633.1360381861573	6280.630071599046
0	8914.271557838156	774.1327771297742	2609.0898965791566	7385.63245823389
0	9052.819699998721	771.8042369253949	2532.3914081145585	7295.347653142402
0	9289.16653074322	790.432558560429	2494.2975338106603	7677.575178997613
0	9474.285476991372	799.7467193779461	2906.071599045346	7223.541766109785
0	9678.335182225323	950.5199107957268	3230.9976133651553	6621.741447891806
0	9762.162629582976	913.2632675256584	3713.8146380270487	6995.1280827366745
0	9862.289858371285	850.3926820074182	3954.3221957040573	6460.132060461416
0	9748.191388356698	814.3003088395394	3348.4112967382657	6674.267303102625
0	9978.716868590245	1001.7477952920707	4953.318217979316	6417.249801113763
0	9903.03931194792	923.7416984453652	4284.179793158313	6776.039777247414
0	8695.267491513052	1691.2986267750045	7622.264120922832	6325.074781225139
0	8886.160268954238	1731.4865799205177	4657.023866348449	6972.711217183771
0	8752.678853149502	1811.862486211544	2394.1630867143995	7727.171837708831
0	8570.39777995378	1786.0273734751427	1730.7438345266507	6567.361177406524
0	8579.009484199249	1643.9342534249354	5193.015115354017	5626.466189339698
0	8491.457157703666	1714.2631714295835	2892.562450278441	6829.59984089101
0	8393.857842921705	1784.5920894342316	2555.834526650756	6663.661893396977
0	8457.010340721798	1879.3208361343695	1575.2816229116945	6990.890214797136
0	8587.621188444715	1906.5912329116823	1404.1591089896579	6483.077963404932
0	8949.875028521717	1862.7404232261993	4902.673826571201	6329.772474144789
0	9041.852366594698	1741.656332598477	4001.984089101034	6036.93953858393
0	9149.394726004322	2026.1400388703141	4962.397772474144	7067.739061256961
0	9548.645473066164	1963.687837739109	5473.731105807478	7485.63245823389
0	9653.42120805268	1840.2534102207471	5419.206046141607	8683.886237072395
0	9700.78558140275	2036.8873238255794	5625.857597454256	9503.260938743038
0	9844.313985493867	2069.8988567665365	6410.486873508353	8939.96340493238
0	10266.213907181766	1193.64145856585	3574.3945902943515	6190.054892601432
0	8086.219986678217	1624.9633445648542	2784.645186953063	5825.138424821002
0	8274.242196037581	1649.3631732603444	2968.2394590294352	6322.513922036595
0	8391.935487392298	1652.233741342167	3221.593476531424	6565.870326173429
0	7889.586073073384	1485.7407925964694	968.2084327764519	5124.275258552108
0	6512.547767977842	1765.750200276584	678.5369928400954	5502.827366746221
0	6642.946019423081	1906.6268826415298	837.2482100238664	4852.056483691328
0	3415.338591507384	1030.178416318808	2581.889419252188	5897.820206841687
0	3566.6937047920364	1003.4002039684465	2702.225139220366	5592.686555290374
0	3755.3054613467593	1072.0921222322831	2308.747016706444	5269.284009546539
0	3890.360793200757	1247.896907662918	2380.8957836117743	6833.260938743039
0	4059.1799580182533	1307.2746828745894	2553.859188544153	7095.459029435163
0	3841.4614489087917	1416.716072480415	2480.595863166269	4550.389817024662
0	3407.188700792057	1174.5478912249707	2237.2458233890216	6587.231503579952
0	2762.1830641789984	1283.9892808307966	3600.0214797136036	5536.622911694511
0	2937.531351127184	293.4119657417395	4857.351630867144	6213.763723150358
0	2789.6690481491	236.36273073444744	4971.645982498011	6090.355608591885
0	3062.1082520614755	275.947914208895	3353.4025457438347	5999.48846459825
0	1215.6971919666253	527.8293412833202	3149.0175019888625	6439.691328560064
0	1402.9837776499894	465.809859626455	3873.6634844868736	7014.87907716786
1	952.1390609607793	2888.387442337611	3252.164677804296	5867.373110580747
1	819.6360642150102	2919.7322372667177	2109.9602227525857	5054.803500397772
1	1336.8251805452703	1952.317884682016	3255.5417661097854	6766.490851233095
1	1016.2534142248612	2119.015203168629	2269.0175019888625	6639.4192521877485
1	490.5157442949053	2251.518199914398	450.66268894192524	8110.517899761337
1	1616.5045201145938	1965.8252022680033	1765.33492442323	6208.417661097852
1	1356.8150891472324	2150.51407555526	1706.716785998409	7567.780429594272
1	1877.131458052956	2104.5762339761964	2663.8639618138427	5899.544948289578
1	1572.4416924775321	2108.3262618602016	2757.2315035799525	8418.017501988863
1	2054.320275572203	2099.8886991211903	2490.8949880668256	5115.190135242641
1	1950.2570017910584	2086.763601527172	2302.0954653937947	5415.533810660302
1	1543.378976376492	2235.8272099163796	2361.3834526650758	7953.90214797136
1	1580.8792552165442	1787.6988777777553	2609.023866348449	7590.5385839299925
1	1734.6303984607582	2096.138671237185	2437.951471758154	6323.456642800318
1	2018.6950106741538	2540.5168610500345	2257.747812251392	7483.332537788385
1	2282.13446952552	2249.889814481399	2129.6905330151153	3881.272076372315
1	2265.259344047497	2437.39120868166	1566.7613365155132	5499.054892601432
1	1257.439350221094	2568.6421846218423	2204.9928400954655	6496.860779634049
1	862.7489154295444	2127.0764012802274	2642.75338106603	5166.673826571201
1	1464.6283908123823	2285.5150793794483	2018.1909307875894	8069.848050914877
1	1393.377861016283	2338.9529767265226	1853.0986475735879	7891.010342084328
1	2133.442918041139	1464.747437498269	2575.5863166268896	6832.552903739062
1	2210.8772290358584	1541.0260125079926	1804.368337311058	7353.903739061257
1	2051.3856631064364	1634.640627292653	2167.9960222752584	16178.68337311058
1	2190.073981305934	1706.2962583623935	1583.255369928401	7947.301511535402
1	677.2156474869455	2623.9507009895924	1989.2187748607796	6881.799522673031
1	676.0599115019497	2956.802664668385	2149.6300715990456	6598.431980906921
1	2269.8197642706446	1789.5093198226184	1072.8035003977725	6192.020684168656
1	2279.0656521506107	1855.3862709673795	985.9928400954653	5181.023070803501
1	2283.6885960905943	1937.443525902082	922.7764518695307	5029.740652346858
1	1477.3046002623275	1959.0197834018277	2947.8973747016707	6513.246618933969
1	2409.370536114552	2449.733589142721	1090.8313444709627	6148.194908512331
1	3151.490377065595	1983.57185804146	794.969769291965	4515.5982498011135
1	3132.169824618414	1864.1357156407078	640.8989657915672	3513.920445505171
1	3383.3367920257724	2180.2902102309345	722.5918854415274	3647.5552903739062
1	3488.721623555848	2108.2772420187157	963.12092283214	3664.3229912490056
1	3980.5175040295344	1797.3919890049929	785.0684168655529	4976.272076372315
1	3421.977896920133	1379.3654906023592	771.607000795545	3054.437549721559
1	3293.759685225208	1365.3141797316825	761.6380270485282	2571.598249801114
1	3887.4275695113015	1328.429488696156	591.2505966587112	4424.48846459825
1	4168.453786924836	1135.2239642243508	742.3468575974542	5031.96738265712
1	4358.146483678973	1103.6085147653282	695.7820206841686	6500.8894192521875
1	4363.415725255476	1194.9420354247272	735.6730310262529	4398.036595067621
1	4236.953927419386	1244.1216234720957	719.054892601432	5680.57677008751
1	4403.813244008672	1021.0571170015992	656.4844868735083	6852.982498011138
1	4298.428412478596	950.8005626482154	591.3548130469371	6317.0827366746225
1	4168.453786924836	1001.7365645544187	633.1527446300717	5956.209228321401
1	4256.274479866565	1038.6212555899451	619.1503579952267	5635.677804295943
1	4036.7227475122413	1101.8521545079907	643.5958631662689	4615.30230708035
1	4461.774901350214	1310.8654037093074	1500.7812251392204	5807.618138424821
1	4486.364695373898	1122.9291208140057	724.5123309466985	7115.839299920445
1	4537.300697280101	1189.6728474497204	730.7812251392204	5505.056483691328
1	4581.211043750966	1279.2499542502846	711.9005568814638	4972.69769291965
1	4059.5561276770914	1407.46816594521	653.3110580747813	4124.029435163086
1	4082.3895078419414	1237.0960216382543	877.7852028639618	5245.432776451869
1	4361.659311396643	1623.507016980368	600.5600636435959	4888.688941925218
1	4454.749245914874	1519.878599309127	629.0373906125697	4675.310262529833
1	4444.210762761868	1704.3020544867595	818.9299920445505	4693.853619729514
1	4533.787869562432	1642.8275694275487	816.9578361177406	4691.498011137629
1	4595.262354621643	1511.096583616451	670.219570405728	3962.6141607000795
1	4647.954770386679	1639.3147953113762	718.6889419252187	4085.2537788385043
1	4612.826493209988	1744.6996268414518	732.2012728719172	4028.382657120127
1	4595.262354621642	1400.4425105098715	731.8886237072395	5044.495624502784
1	4762.121671210928	1435.5707876865633	900.206046141607	4234.585521081941
1	4746.313946481418	1080.7751882019752	960.3723150357995	6167.448687350835
1	4628.6342179395	1112.390637660998	814.3754972155926	4650.541766109785
1	4684.839461422206	1242.365263214758	792.230708035004	6349.486077963405
1	4465.2877290678825	913.9158716126889	723.9856801909308	4761.89339697693
1	4570.672560597958	1035.108427872276	754.0182975338107	5666.807478122514
1	4972.89133427108	1186.1599929313027	600.8194112967383	4098.832935560859
1	4913.173263070704	989.441640741828	899.5178997613365	6510.6825775656325
1	5050.173544059802	1024.5699179185199	642.7183770883055	4835.297533810661
1	5073.006924224652	1080.7751614012268	605.2322991249006	4678.993635640413
1	5129.212167707359	1138.7368187427687	611.0015910898966	4213.952267303102
1	5064.224854930479	1477.7246934978452	598.6006364359587	4503.490851233095
1	5008.815428413789	1650.856146927155	622.2044550517104	3460.8862370723946
1	5016.420274166186	1867.5942508704638	625.7128082736674	5962.020684168656
1	5326.697980863975	1581.6520505803442	996.4033412887828	4818.689737470167
1	5517.5796092491355	1648.5746932014363	842.1368337311058	4747.365155131265
1	5637.736172137005	1461.4954876924749	1057.708830548926	3317.412887828162
1	5547.998992258723	1350.4647397074814	955.0421638822594	2814.1145584725537
1	5455.980358654721	1451.609188214359	937.2601431980906	3125.800318217979
1	5691.730576979022	1713.215882096809	902.9172633253779	2841.6030230708034
1	5557.885291736839	1804.4740311255707	948.3898170246619	3113.953062848051
1	5443.812605450887	1218.1404236157769	749.346062052506	4877.4192521877485
1	5337.344764917331	1224.2243002176942	662.4988066825775	6360.539379474941
1	5208.062387126585	1266.8114364311164	595.0843277645187	4496.647573587908
1	5330.500403740174	1440.2019195857638	764.247414478918	4648.784407319014
1	5511.495732647219	1063.0015702668818	760.1249005568815	4774.954653937947
1	5601.232912525501	1013.5700728763027	813.4351630867144	5809.477326968974
1	5311.488289359182	912.4256243694251	809.8583929992045	4672.638822593476
1	5417.195645317498	908.6232014932268	761.8058870326173	3746.695306284805
1	5536.5917236301275	887.3296333865158	833.6022275258553	4709.898965791567
1	5668.1555551465935	859.1917041026475	923.1304693715194	5072.6046141607
1	5821.012954769769	915.4675626703839	601.6706443914081	5257.338902147972
1	5952.576786286232	1144.3734198175277	785.763723150358	2680.762132060461
1	5809.605686141173	1175.5532874023547	807.2903739061258	2987.2935560859187
1	5664.353132270393	1151.9782655699246	1259.2569610182975	2707.275258552108
1	5677.281370049468	1261.4880444044386	1046.2513922036594	4750.411296738265
1	5704.658814758096	1364.1534620617956	1094.082736674622	3337.6284805091486
1	5821.012954769767	1319.2848721226544	836.7326968973747	3116.0946698488465
1	5846.108945752678	1464.5374259934333	789.1431980906922	4116.039777247414
1	5975.391323543423	1545.9092755440793	617.2132060461416	4362.845664280032
1	5952.576786286233	1279.739674210191	803.1272871917263	3460.8448687350833
1	6025.583305509241	1408.261567425697	956.8758949880669	3718.091487669053
1	5935.974234604817	1387.054797790403	788.1686555290374	2886.4844868735086
1	5844.716085576055	1644.8590687966548	784.9355608591885	4491.105011933174
1	5976.27991709252	1704.17686566535	691.4789180588704	6278.540175019889
1	6081.226788475596	1288.9522875844843	785.2513922036595	4669.354813046937
1	6047.0049825898095	1196.1731694052432	793.6332537788385	2709.7398568019094
1	6145.867977370969	1541.4331665640582	1131.1996817820207	3035.9904534606203
1	6104.041325732786	1469.1871319162883	933.8536197295147	2745.5672235481306
1	6209.748681691102	1395.4201281180394	689.4439140811456	3959.7692919649962
1	6198.341413062507	1279.826472681608	780.9761336515513	5144.667462211615
1	6155.754276849085	1168.7957246966146	818.0365950676213	4453.9172633253775
1	6147.388946521448	1079.8190293935722	844.9443118536198	4670.739061256961
1	6304.809253596061	1048.639161808745	888.5664280031822	4355.508353221957
1	6297.964892418904	1161.9513635194576	833.4359586316627	3677.486077963405
1	6300.246346144623	1295.7966487616413	753.4526650755768	4873.536197295147
1	6353.480266411403	1448.6540483848173	613.8918058870327	3052.695306284805
1	6363.366565889518	1593.9066022555962	1201.5481304693715	3680.969769291965
1	6281.234231763633	1531.5468670859425	592.9411296738266	3704.7159904534606
1	6480.481190476429	1552.8404351926536	693.9307875894988	5078.287987271281
1	6479.720705901188	1421.2766036761886	694.9156722354813	4721.126491646778
1	6424.965816483931	1248.646605096781	811.1408114558473	5352.892601431981
1	6529.912687867008	1182.4844470509288	1396.1034208432777	5822.743038981703
1	6424.965816483932	1095.7892054736053	872.5139220365951	3032.1026252983293
1	6497.211851131701	978.6745808866945	980.3667462211615	4635.424025457438
1	6609.003083691935	961.1833892398871	974.4996022275259	5695.182179793158
1	6600.637753364297	1100.3520665087485	858.4295942720764	6187.252983293556
1	6732.962069456002	1083.6214058534756	872.5918854415274	6257.60938743039
1	6756.537091288432	958.1414509389282	1124.7398568019094	6950.6404136833735
1	6568.697401204231	1305.682901823462	1064.9904534606205	4654.603023070804
1	6663.757973109192	1341.4256768597274	1105.0095465393795	4468.547334924423
1	6789.237928023739	1384.0128130731496	1566.4224343675417	5720.704852824185
1	6664.518457684431	1459.3007860218781	1074.016706443914	4368.466984884646
1	6586.188546434744	1450.1749711190018	1569.1280827366745	4067.6300715990456
1	6694.937840694019	1224.3110522728166	1070.7820206841686	3800.5887032617343
1	6786.19598972278	1231.1554134499738	1091.1089896579156	4114.691328560064
1	6894.945283982053	1305.682901823462	1280.0811455847256	6206.194112967382
1	7008.257485692766	1257.7723735833624	809.739061256961	4619.880668257757
1	6969.4727723555425	989.321318523755	2170.3762927605408	4310.502784407319
1	6980.880040984138	1135.334356969774	1643.4049323786794	3669.5751789976134
1	7068.357832629861	1023.2334082546392	1028.3245823389022	4986.827366746221
1	7151.0208211810495	1023.2334082546395	1290.0938743038982	4846.051710421639
1	7215.177170504361	1018.9151924348013	1145.4677804295943	5250.718377088306
1	7105.98799905988	1155.8643227210996	1016.4256165473349	4056.0517104216387
1	7263.294432496844	1242.228639117864	1004.2092283214001	5477.035003977725
1	7095.5009034974155	1278.6250295993577	852.4025457438345	3937.9777247414477
1	6978.292188387521	1391.5155288894143	1308.6754176610978	3763.90692124105
1	7202.839411019109	1337.2293871543054	877.5322195704057	3235.4550517104217
1	7199.754971147796	1162.6500904379882	940.2943516308671	3606.0
1	6092.9140923821105	2036.1484798869515	1691.6762132060462	3557.7780429594272
1	5896.907403421317	2098.6837417362203	1213.956245027844	4936.545743834527
1	5693.468390714034	2157.7466809093025	1529.5648369132855	4637.758949880668
1	5350.340839327556	2264.622475603451	1389.587907716786	4321.575178997613
1	4430.646500775276	2258.997433777443	2003.8194112967383	5126.948289578361
1	3600.2225105813454	1892.6346117002845	934.5465393794749	4300.5035799522675
1	3561.7538986228965	1996.642340328684	1274.48369132856	3333.8321400159107
1	6444.050442616158	2013.7395011991057	1066.6141607000795	2705.0254574383453
1	6714.755489731169	1983.8194696758678	1431.835322195704	3860.436754176611
1	6921.3461835821	1922.5546432235228	584.4295942720764	3792.6579156722355
1	7281.811325266826	1764.4059486524498	1352.4216388225934	2859.5417661097854
1	7202.024574538191	1901.1832356158243	668.7326968973747	3839.1495624502786
1	7347.350441936776	1906.8822892392982	715.7852028639618	3201.2625298329353
1	7405.765741577385	1731.6363903174745	842.8687350835322	3655.91169451074
1	7506.923943394048	1670.3715638651297	843.2505966587112	3564.058074781225
1	7400.066687953912	1838.493645757611	837.9657915672235	4026.887828162291
1	7609.506908616575	1637.6020055301547	982.9459029435163	3424.038186157518
1	7722.0632176801855	1589.1600497306258	807.6332537788385	3753.8560063643595
1	7922.954857907642	1667.5220370533925	987.57677008751	5791.258552108194
1	7846.017633990747	1564.9390718308618	829.4240254574383	3739.453460620525
1	8012.714952477361	1584.88575951302	716.06046141607	4952.186953062848
1	8130.97031516444	1661.8229616897545	718.8369132856006	5018.108989657916
1	7898.733880007876	1802.8745388707346	969.5051710421639	4782.245027844073
1	7411.464795200855	1220.1463058705237	1203.9435163086714	4546.7422434367545
1	7435.685773100621	1047.749933760437	1299.1742243436754	5159.892601431981
1	7511.198233611651	1141.784318547757	1079.3548130469371	5537.33015115354
1	7605.780278509244	1079.3907316919435	1009.3579952267303	6000.259347653142
1	7688.28089195736	1084.07826654695	955.3102625298329	5999.210023866349
1	7669.530752537334	1225.641819168147	1047.2975338106603	5325.824184566428
1	7801.719235448518	1109.3909547639853	1388.524264120923	4632.677804295943
1	7888.907383751639	1112.203475676989	1326.546539379475	5619.770883054893
1	8022.033373633824	1114.0784896189916	1507.6467780429593	3936.7183770883057
1	8156.096870487011	1105.64092687998	1432.5171042163881	3167.1885441527447
1	8184.222537384126	1414.0807203394093	947.6865552903739	3878.4876690533015
1	8261.098109006232	1573.456905409631	1006.8090692124105	7505.87907716786
1	8329.536117889327	1374.7054275573544	885.4248210023866	4509.309466984884
1	8418.599280134451	1586.5820030036493	945.4630071599046	4830.749403341289
1	8438.28692652548	1473.1436595124915	1053.9896579156723	5447.63245823389
1	8495.474851756559	1348.455232369318	998.126491646778	3384.849642004773
1	8567.661972989506	1694.3953046687993	2471.0859188544155	3440.466984884646
1	8758.913395073774	1615.64471910469	1549.1026252983293	4600.372315035799
1	8569.536986931511	1549.0817241635973	1153.1980906921242	4360.18138424821
1	6245.656312460508	551.8754397287915	904.7366746221162	5277.719968178202
1	5916.535965704888	484.91155965297276	915.4836913285601	5838.140015910899
1	6027.667511362631	440.7438940710497	899.5624502784407	6284.234685759746
1	6155.896217890794	396.5762284891266	1140.0540970564837	5807.440731901353
1	5853.846375846675	573.2468908168188	852.1336515513126	4257.127287191726
1	6570.502368998523	556.1497299463967	1072.2386634844868	5148.368337311058
1	6751.447321543825	551.8754397287912	1262.5791567223548	5995.628480509149
1	6460.7955867466535	416.5229161712852	1286.1113762927605	4230.448687350835
1	6626.068141827395	453.566764723866	1482.1829753381066	5223.531424025457
1	6798.464513937483	449.2924745062604	1531.1710421638822	2728.922832140016
1	7059.196217211416	499.1591937116574	1665.3237867939538	4528.035003977725
1	7167.478236057421	530.5039886407641	2449.0755767700875	4094.4622116149562
1	7268.636437874084	564.6983103816077	1613.4399363564041	4938.895783611774
1	7396.865144402246	561.8487835698708	1491.8528241845663	5970.014319809069
1	7552.164355641905	544.7516172644082	1309.8870326173428	4652.786793953858
1	7620.552999123598	489.1858444355369	1050.058074781225	4584.4184566428
1	7802.922715074764	517.6811125529067	676.6141607000795	4346.361972951472
1	7894.107573050347	529.0792197998546	812.1646778042959	3703.9984089101035
1	8053.681074507618	185.71124442059065	1290.9673826571202	7388.78599840891
1	8153.414512918412	181.43695420298516	1229.0389817024661	5967.980906921241
1	8428.393850251028	494.88490349405197	2279.0365950676214	3842.4980111376294
1	8271.669875605496	319.63900457222826	1673.6284805091489	5980.4789180588705
1	8350.031862928263	256.9494147140149	1639.1447891805888	4695.249801113763
1	8243.174607488127	244.12654406119853	1362.463802704853	4479.888623707239
1	8599.365458955248	459.26581834733986	1662.8870326173428	4591.26968973747
1	8458.313881774267	234.15320022011912	1241.3834526650755	5133.258552108194
1	8734.717982512755	284.0199194255162	1601.4932378679396	4543.353221957041
1	8768.9123042536	410.8238625478114	1737.827366746221	4466.2052505966585
1	8690.550316930834	177.16266398537977	1437.7406523468576	3499.178997613365
1	8830.177130705946	217.05603934969736	1011.6133651551313	5590.661097852028
1	8854.39810860571	329.61234841330776	1180.3126491646779	4756.8440731901355
1	8935.609622740214	445.01818428865505	1279.6881463802704	4520.610978520286
1	9016.821136874718	402.27528211260056	1107.068416865553	6268.593476531424
1	9099.457414415087	409.39909914194294	1413.555290373906	6216.1352426412095
1	8982.626815133872	245.55130746706703	964.7016706443914	5446.785202863962
1	9384.410095588788	328.18758500743917	1149.6706443914081	6009.303102625298
1	9194.91656260828	276.8961023961737	1552.4112967382657	5586.803500397772
1	9581.027445598633	353.833326313072	1659.6491646778043	5258.447096260938
1	9763.397161549801	194.25982485580158	1547.436754176611	4224.765314240254
1	10190.327896644756	471.9366553679083	1377.852028639618	4580.698488464598
1	10426.341752508668	547.7209210122833	1528.601431980907	4773.399363564042
1	10709.991432491901	623.5051866566585	2024.5871121718378	3540.7923627684963
1	10205.484749773632	1448.4710498139987	1593.4399363564041	6822.462211614957
1	10354.888016329685	1383.5131078331058	1605.4224343675417	6270.79554494829
1	10651.529284709097	1351.0341368426593	1790.0262529832935	4531.463007159905
1	10878.882081642216	1398.669960961981	1919.4685759745425	5153.520286396181
1	9991.12354123668	1593.543753865342	1559.2370723945903	5997.727128082736
1	9464.964211191447	1472.288928834342	1849.0421638822593	5766.6260938743035
1	9326.387268298877	1465.7931346362525	1705.4470962609387	5434.550517104216
1	9991.12354123668	1485.2805172305204	1680.6364359586316	7166.972951471758
1	9094.703941900356	1340.2077801398598	1921.2211614956245	5129.184566428004
1	9005.928087859802	1335.877250674467	1530.700875099443	3172.0556881463804
1	8990.771234730926	1472.2889288343422	1272.2951471758154	4560.048528241846
1	9127.182912890801	1457.132075705467	1497.175815433572	4772.555290373906
1	9077.381824038783	1569.7258418056815	1282.2712808273668	5166.105807478122
1	9464.964211191444	1684.4848726385926	1018.1535401750199	3880.4057279236276
1	9330.71779776427	1684.4848726385926	912.0342084327765	3502.360381861575
1	9444.491918108866	1572.9184568868577	995.2235481304693	4592.239459029435
1	9315.115956110687	1559.7933592928393	1041.6006364359587	4098.00954653938
1	2107.8051918229803	1929.2011766863911	1566.6443914081146	5336.090692124105
1	1896.9402077544446	1926.3516498746542	2031.15354017502	5510.739856801909
1	920.8037244295758	2550.378342735752	1605.288782816229	5535.341288782816
1	1036.377322929157	2528.4193590208315	1612.0811455847256	5982.53460620525
1	1098.7870661189304	2593.140574180597	1783.3898170246619	6234.922036595068
1	1177.3771130986456	2635.9028056254415	1879.6054097056483	6223.06523468576
1	1105.7214820289053	2314.6082017966064	1824.3842482100238	7233.738265712012
1	1120.7460498338507	2207.124755191996	1910.043754972156	7405.412092283214
1	642.2713520455856	2289.1820101266985	1540.599045346062	5565.066030230708
1	1126.5247297588298	2847.4024908796746	2086.9443118536196	6200.732696897375
1	743.9761187252169	2093.862628662407	1359.3070803500398	6364.406523468576
1	1876.1395054640661	2470.4928895287135	2695.0843277645185	6339.207637231503
1	2401.9993080966333	2642.697551293089	1521.890214797136	19889.225139220365
1	2293.360125507027	2687.7712547079254	1655.0676213206045	17106.038981702466
1	2177.7865270074462	2717.8203903178164	1570.667462211615	24449.687350835324
1	2448.345343469521	1229.8064040522727	1981.5338106603024	4668.979315831344
1	2619.4012573525392	1205.9884919926117	2407.620525059666	3808.3476531424026
1	10968.662330944526	1567.5877023529158	1815.3333333333333	3365.1416070007954
1	10626.550503178489	411.33633509302126	1670.085123309467	3867.9578361177405
1	10804.102211259597	441.6500413507713	1504.4065234685759	3633.805091487669
1	10399.197706245362	352.8741873102176	1535.5513126491646	5409.81861575179
2	642.2443565975642	1132.0985755622828	575.2458233890214	7531.184566428004
2	768.3599015944027	1055.1017165115816	568.7398568019094	7638.041368337311
2	917.0434914854123	1029.8786075122139	580.0819411296739	7337.955449482895
2	1041.8315044296526	959.5194087245038	900.4112967382657	7605.849642004773
2	1124.1384916907473	928.9861715147431	794.0843277645187	7319.933174224344
2	728.5339400164537	1227.6808833493603	432.3508353221957	7921.688941925218
2	850.6668888554973	1178.5621974032233	457.5791567223548	8456.568814638027
2	987.4026902731222	1153.3390884038556	500.31742243436753	9005.550517104217
2	906.4232350646259	1264.851780822113	864.8066825775657	8785.971360381862
2	1113.5182314718609	1060.411824465443	519.7104216388226	11182.852824184567
2	1148.0340648394167	1161.3042604629138	452.1734287987271	9085.848846459825
2	1250.2540328894856	999.3453500459214	509.8981702466189	8879.93953858393
2	1351.1464688869564	1053.7741642024516	836.0922832140016	9150.313444709625
2	1429.470859990256	1094.9276578329989	896.1034208432776	10386.787589498806
2	1343.1812765713667	1174.5795809888969	460.8703261734288	9684.338106603023
2	1602.0500673410982	923.6760230478184	1106.4248210023866	5915.470962609387
2	1555.5864455001574	1032.5336513608788	1004.7494033412888	8071.345266507557
2	1502.4851633962253	1096.2551898855972	1030.3357199681782	9137.86077963405
2	1526.3807403429946	1177.2346450940934	1150.8440731901353	9207.33890214797
2	1495.8475031332337	1275.4720169863676	663.1917263325378	8398.92521877486
2	1389.6449389253696	1324.5907029325047	505.9713603818616	7961.1034208432775
2	1450.7114133448913	1377.6919850364366	532.6038186157518	7499.210819411297
2	1539.6560608689774	1348.486279879274	906.4486873508354	8489.033412887828
2	1432.4454120106047	1204.1963175050753	922.170246618934	9454.477326968974
2	1233.568378091186	1277.1945351575787	469.54733492442324	7303.822593476531
2	1502.4399103047112	781.8596303072212	730.1789976133651	6976.796340493238
2	1402.8750063598388	808.4102713591873	733.3786793953858	7714.031026252983
2	1294.655087666117	859.267558507345	625.9435163086714	6012.895783611774
2	1227.404761167354	877.6608101993144	659.958631662689	6336.15831344471
2	521.1994240831725	1344.9214615177664	371.1384248210024	4546.053301511535
2	1701.8314111315917	1005.5991861825984	1042.977724741448	8839.126491646777
2	1763.8518913142655	1064.1255548056847	775.5441527446301	9545.798727128084
2	1835.481178285804	1130.5136744378424	996.4041368337311	9687.038981702466
2	1887.0193237897158	1127.893090768152	1122.5974542561655	9371.597454256165
2	1959.5221386511512	1159.3400948044373	784.1249005568815	7876.5735879077165
2	1840.722345625185	1239.7046606749439	918.898170246619	9771.600636435958
2	1682.6137975538618	1132.2607302176361	788.9498806682577	9229.101829753381
2	1852.0782081938435	1417.0308223239967	994.8289578361178	5694.405727923628
2	1788.3106722313762	1341.033895902974	886.1949085123309	8612.70246618934
2	2027.6573140631026	1251.9340511334992	1047.3341288782817	6444.194112967382
2	1922.833967275485	1328.8045054444187	815.4375497215593	7394.316626889419
2	1686.1079091134493	1247.5664116840153	969.5107398568019	8857.290373906126
2	1640.6844588388149	1380.3426509483306	590.7048528241845	6937.766109785203
2	1534.9875841613007	1424.0190454431713	546.4940334128878	6500.404932378679
2	1725.4166641588058	1426.6396291128617	698.4009546539379	6837.33015115354
2	1602.200101464715	1229.7252476936785	810.0930787589499	8206.91169451074
2	2111.4909330149094	1260.9217808722292	600.9968178202068	4496.024661893397
2	2202.3378335641783	1356.1363208709818	409.9236276849642	4444.63723150358
2	2285.3229831043755	1413.7891616041713	376.28719172633254	5839.467780429594
2	2374.42282787385	1430.3861915122106	931.7311058074781	6530.799522673031
2	2479.246174661467	1387.583324907267	717.7859984089101	5942.761336515513
2	3124.341314445317	635.9914015197073	973.1026252983294	8480.36276849642
2	3032.6945451037354	662.1761927601592	865.8225934765314	6536.463007159905
2	2909.9533361641174	668.7223905702722	843.4399363564041	5925.315831344471
2	2732.3973020581548	707.5445971957696	412.52346857597456	5565.739856801909
2	3275.787390216895	701.7951735518349	776.813046937152	7279.166268894192
2	3386.704389950587	744.8697365552104	410.8552108194113	7613.501988862371
2	3454.546826680903	683.4884842754003	437.59824980111375	7746.2330946698485
2	2566.1339647362843	1690.3563780476607	333.6157517899761	6363.15354017502
2	2772.8918671524866	1697.8944265732512	379.848846459825	7635.4964200477325
2	3517.004943035798	1162.6929812563108	363.9562450278441	4813.8138424821
2	3500.8519819095327	1286.5323498910152	519.582338902148	8407.78122513922
2	3382.3969336502496	1182.0765346078297	420.0676213206046	5533.8138424821
2	3275.787390216896	1260.6876120889901	677.9554494828958	6631.095465393795
2	2930.114022114808	1243.4577868876397	536.1630867143994	5489.953062848051
2	2585.5175180878045	1801.2733777813523	341.13524264120923	5704.814638027048
2	2677.0509644699778	1854.0397174604873	471.0596658711217	6241.844868735084
2	3062.568303350188	1611.7453005665002	471.1614956245028	7302.0015910898965
2	3189.6382642101457	1775.428639979327	743.9514717581543	6051.696897374702
2	3635.4599912950803	1243.4577868876395	364.3277645186953	8777.326968973746
2	3705.4561561755654	1182.0765346078297	326.3436754176611	6780.070803500398
2	3826.064932585017	1222.9973694610362	313.1662688941925	6041.47414478918
2	3733.454622127759	1525.596174559749	406.8170246618934	7772.355608591885
2	3674.2270979981176	1623.5908053924281	417.32935560859187	8239.821797931583
2	3625.76821461932	1694.6638343479976	407.5425616547335	8701.917263325378
2	3501.9288459846157	1784.0435525800017	368.1591089896579	8164.7597454256165
2	3481.4684285580124	1914.3441056652127	385.43038981702466	7105.200477326969
2	3670.9965057728646	1815.272610757449	359.98011137629277	8430.90692124105
2	3632.2293990698267	1896.0374163887782	360.8830548926014	7093.435958631662
2	3736.6852143530123	1757.1219507028923	354.5584725536993	9718.424025457438
2	3773.2985929058814	1691.4332421227446	343.673031026253	10274.44709626094
2	3843.2947577863683	1584.8236986893903	382.95863166268896	8658.894192521877
2	3949.9043012197226	1588.0542909146436	462.260938743039	8044.203659506762
2	4047.8989320524015	1596.6692035153187	452.5425616547335	7657.368337311058
2	4149.124155110334	1613.899028716669	601.6555290373906	8656.067621320604
2	4262.194882994195	1604.2072520409095	712.5608591885441	8649.941129673827
2	3764.6836803052083	1861.5777659860778	346.76690533015113	6855.132856006364
2	3871.2932237385626	1829.2718437335461	343.27764518695307	7817.3739061256965
2	4029.5922427759674	1805.5808340816898	361.7470167064439	6579.077167859984
2	4480.798290236326	1696.8175624981666	645.9371519490851	8459.633253778838
2	4515.257940639026	1576.2087860887152	533.7557677008751	7079.315831344471
2	4610.021979246452	1471.7529708055297	515.9514717581543	7599.2322991249
2	4568.024280318161	1683.895193597154	615.1559268098648	8130.524264120922
2	4632.636124823224	1730.2003488257828	579.4383452665076	7954.737470167064
2	4531.410901765292	1805.5808340816902	628.9204455051711	8130.960222752586
2	4448.492367983794	1781.8898244298334	621.1113762927605	10546.821797931583
2	4347.267144925861	1622.5139413173442	547.7239459029436	7728.827366746221
2	4397.879756454828	1645.1280868941162	497.66030230708037	7547.05568814638
2	4486.182610611748	1260.6876120889901	403.109785202864	7143.054892601432
2	4360.189513826874	1246.688379112893	356.70485282418457	7005.164677804296
2	4253.57997039352	1206.8444083347708	327.3492442322991	6296.000795544948
2	4144.8166988099965	1164.8467094064795	307.9832935560859	7009.485282418456
2	4235.273281117085	1091.6199523007413	390.0588703261734	8182.513126491647
2	4151.277883260503	1007.6245544441591	308.8719172633254	8003.831344470963
2	4236.350145192169	939.7821177138427	332.7096260938743	8324.143198090693
2	4333.267911949764	973.1649040414587	347.5584725536993	8603.1861575179
2	4416.186445731262	999.009641843484	370.58233890214797	8758.779634049324
2	4436.6468631578655	1131.4639230788637	395.90214797136036	8558.179793158313
2	4326.806727499258	1123.925874553273	416.77247414478916	8161.171837708831
2	4538.948950290881	1021.623787420256	429.24900556881465	8097.937947494033
2	4537.872086215797	1140.0788356795385	417.8568019093079	7797.443118536197
2	4634.789852973392	1139.0019716044542	470.0135242641209	7978.06046141607
2	4599.253338495607	1273.6099809900027	461.8233890214797	7132.638027048528
2	4685.402464502358	1308.069631392703	519.843277645187	7622.216388225935
2	4635.866717048477	991.4715933178932	471.46857597454255	8129.122513922037
2	4043.591475752064	935.474661413505	336.6953062848051	7489.118536197295
2	4022.054194250376	1089.4662241505725	293.79872712808276	6649.304693715195
2	3914.3677867419374	1017.3163311199185	294.01193317422434	7867.469371519491
2	3821.7574762846803	945.1664380892645	283.72235481304693	6701.945902943517
2	4666.018911150839	829.9419820552351	517.2219570405728	6613.642800318218
2	4577.71605699392	868.7090887582731	451.25536992840097	6461.06523468576
2	4462.49160095989	850.4023994818385	399.1296738265712	8189.346062052506
2	4330.037319724512	860.0941761575978	354.35163086714397	7863.322195704057
2	4767.244134208773	1171.3078938569856	290.72871917263325	8080.301511535402
2	4813.5492894374	1316.684543993378	305.2458233890215	7602.529832935561
2	4923.389425096008	1295.14726249169	307.6109785202864	7767.132856006364
2	5035.383288904784	1260.6876120889897	476.8695306284805	7484.898965791567
2	5085.995900433751	1234.8428742869646	451.8329355608592	7385.888623707239
2	5148.454016788645	1175.615350157323	339.1614956245028	6599.696101829753
2	4936.9975861703215	1147.3329607661544	296.4057279236277	5743.330946698488
2	4850.204429748841	1079.5078451520174	286.8035003977725	6053.077167859984
2	4939.8715317471915	1000.1869472303996	288.05409705648367	6119.955449482895
2	5009.421014707451	1012.2575186532545	303.667462211615	5938.577565632459
2	4735.821395789408	955.3533962312242	401.8989657915672	8269.25139220366
2	4842.157382133605	927.1887295778963	282.8711217183771	7737.184566428004
2	4804.221300518918	811.0813282723399	288.04932378679393	7520.386634844869
2	4899.061504555635	803.0342806571033	289.3587907716786	7180.88385043755
2	4981.831137169497	775.4444031191492	294.7684964200477	5847.004773269689
2	5041.034416053022	844.4190969640342	296.1805887032617	7077.997613365155
2	5134.328224620767	892.8564805438056	319.04932378679393	6145.479713603819
2	5151.798782418704	779.29785485722	323.1463802704853	6992.254574383453
2	5247.013322417456	780.1713827471169	333.79236276849645	6754.003182179793
2	5217.3133741609645	921.6829009104003	321.381861575179	5275.561654733492
2	5286.322077462811	993.312187881939	335.25536992840097	5196.369132856006
2	5336.986695076826	864.0300601772108	350.68496420047734	7001.975338106603
2	5408.6159820483645	757.4596576097997	381.1750198886237	8942.01431980907
2	5490.727603698665	842.1918629297905	407.225139220366	7543.3914081145585
2	5419.098316727126	940.9005144881303	374.9546539379475	6868.60938743039
2	5390.271896360531	1050.0915007252318	367.1901352426412	6897.745425616547
2	5333.492583517239	1164.523654301714	353.7414478918059	7133.494828957836
2	5236.530987738693	1105.123757788731	325.8019093078759	6550.529832935561
2	5164.901700767154	1056.2061959545094	316.2219570405728	6998.150357995227
2	5089.249985909952	1005.7662723935885	313.4948289578361	6015.798727128083
2	5295.078256198989	1255.2609906533667	354.70564836913286	6489.593476531424
2	5182.3931584023	1282.3403552401678	331.5123309466985	7620.59984089101
2	5445.325053261244	1224.6875145069782	397.39299920445507	8362.872712808274
2	5489.0014477560835	1127.7259187284321	415.88225934765313	8283.37708830549
2	5544.033704819582	1001.0643746933945	437.91885441527444	5978.902943516308
2	5644.489412157716	897.1145557956738	493.6722354813047	6660.878281622911
2	5614.789463901225	778.3147627697074	473.2903739061257	6007.438345266508
2	5675.062888304103	1001.0643746933945	538.0310262529833	6433.87430389817
2	5657.592330506166	1085.7965800133852	536.461416070008	6415.699284009546
2	5601.68654555277	1178.3905363424474	485.96579156722356	7156.9490851233095
2	5798.230320779553	821.1176293746512	607.8385043754972	6498.6085918854415
2	5799.10384866945	966.1232590975219	640.7191726332538	7584.607796340493
2	5955.465340960979	953.0203407490699	408.73747016706443	7871.306284805091
2	5965.074147749844	842.9558266220715	380.8830548926014	8650.017501988863
2	6104.838610133334	883.1381095573249	409.0007955449483	7731.700875099443
2	6096.976859124264	981.8467611156645	461.5369928400955	6948.683373110581
2	6359.035226093307	911.9645299239196	555.9538583929992	5415.705648369133
2	6259.453046645071	878.7704701078408	467.7780429594272	5764.4192521877485
2	6222.764875269404	986.2144005651487	545.7661097852028	5932.354017501989
2	6269.935381323832	1064.8319106558617	611.568814638027	6255.824980111376
2	6351.173475084236	1044.7407691882352	650.0811455847255	6003.168655529037
2	6061.162215638495	1070.9466058851394	516.7048528241845	6656.035799522673
2	6172.973785545286	1136.4611976274002	577.6133651551313	4661.782816229117
2	6080.379829216227	1174.89642478286	582.3110580747813	5434.657120127287
2	5710.004003899971	1191.4934546908992	607.376292760541	7354.112171837709
2	5813.080294907796	1117.2435840496703	687.1097852028639	8032.450278440732
2	6415.814538936597	1101.5200820315279	623.7541766109786	5311.31185361973
2	6479.582074899068	911.0910020340228	587.7565632458234	4350.2402545743835
2	6596.63481214524	885.7586932270153	568.1782020684169	4201.140015910899
2	6611.484786273487	1062.2113269861713	687.8949880668258	7467.02784407319
2	6509.28202315556	1081.428940563901	637.7358790771679	6193.548130469371
2	6694.469935813684	884.0116507761995	592.4009546539379	5795.124900556882
2	6776.581557463985	882.2645949964058	635.3142402545744	5564.225139220366
2	6718.928716730796	1041.2466709576256	732.642800318218	7233.361972951472
2	6838.602037646659	1017.6614179304117	729.2052505966587	7930.953858392999
2	6878.784320581912	859.5528698590888	762.8727128082737	5707.698488464598
2	6971.378276910977	935.5497962801113	834.4391408114559	5074.560859188544
2	7050.869314891587	1050.8554777464904	624.2760540970564	4537.193317422434
2	6817.232805972708	1411.9998854586067	595.0771678599841	6802.175019888624
2	6817.94139214251	1521.8307417780015	677.1376292760541	7019.517104216388
2	6721.573673049364	1424.754436515053	559.9872712808274	6914.0787589498805
2	6691.813053917656	1505.533259872543	565.0389817024662	7067.9737470167065
2	6545.135716768531	1326.2609589124988	472.37072394590297	4583.044550517105
2	6474.277099788276	1356.0215780442059	460.12649164677805	5119.17661097852
2	6280.833075432181	1414.8342301378173	488.96738265712014	5553.801113762927
2	6431.053343430322	1529.6251896458298	428.0143198090692	7127.376292760541
2	6721.573673049365	1598.3580481166769	535.3492442322992	6993.245027844073
2	5995.981435171556	1435.3832290620908	459.63404932378677	4871.432776451869
2	6123.526945736015	1431.840298213078	441.0079554494829	5535.512330946698
2	5783.405584230793	1431.8402982130783	728.8663484486874	5986.263325377884
2	5650.899970477716	1479.3155715898488	531.1686555290374	6825.530628480509
2	5954.174851153207	1720.234869322715	379.9490851233095	6829.42800318218
2	5882.60764800315	1681.2626299835747	376.24900556881465	5962.887828162291
2	5524.771632252863	1550.1741885701038	464.6968973747017	7071.449482895784
2	5440.44987804636	1603.3181513052948	435.93078758949883	7320.433571996818
2	5378.802881273538	1524.665086457212	460.60461416070007	6578.796340493238
2	5473.75342802708	1447.4291939487343	424.18536197295145	5330.919649960223
2	5526.188804592468	1659.2964587196961	493.8194112967383	7336.145584725537
2	5249.873264672605	1713.8946391576164	391.3890214797136	6063.955449482895
2	4772.4119290299495	1518.2582288403569	328.63404932378677	8273.840891010343
2	4869.488234292899	1638.0092915369876	344.4407319013524	8636.926809864757
2	3806.5720102258747	594.2422320536787	343.17899761336514	7768.27446300716
2	3897.0285925329567	691.1599988112735	316.5123309466985	5872.570405727924
2	3856.1077576797516	456.4036304428771	356.41686555290374	7507.368337311058
2	4087.633533822893	742.849474415324	513.2625298329356	7892.063643595863
2	4006.868728191574	669.6227173095856	327.3691328560064	7202.626889419253
2	4038.0977863690205	547.9370768250499	411.98806682577566	8061.244232299125
2	4108.093951249497	596.3959602038474	439.29514717581543	9249.914876690533
2	4198.550533556585	727.7733773641426	695.2052505966587	9284.528241845665
2	4313.774989590623	697.6211832617798	381.50357995226733	8212.770883054893
2	4398.847251522289	701.9286395621173	412.27048528241846	9145.84645982498
2	4524.840348307162	636.2399314954584	547.6308671439937	7107.0580747812255
2	4660.5252217677935	657.7772129971463	586.1607000795545	9593.71201272872
2	4796.210095228405	663.1615328590794	359.62688941925217	8900.419252187748
2	4927.587512388701	653.46975618332	309.2458233890215	8121.820206841687
2	5072.964162525093	638.3936591321386	325.3834526650756	7700.083532219571
2	5229.1094534123295	643.7779795075605	419.93556085918857	7978.449482895784
2	5024.5052791462995	532.8609797738686	327.4192521877486	7326.678599840891
2	4890.974133835836	495.170737145915	330.03182179793157	9413.843277645186
2	4843.592114532122	542.5527564496281	324.14240254574383	9045.532219570407
2	4690.677415870141	476.86404786948043	654.4789180588704	8601.832935560858
2	4571.145503535772	530.7072516236998	607.7239459029436	7269.997613365155
2	5138.652871105266	538.2453001492904	370.35163086714397	8347.166268894192
2	5230.186317487439	510.24683419709635	363.12490055688147	9537.941129673827
2	5309.874259043684	560.8594457260625	368.26412092283215	8949.400954653938
2	5414.33007432687	634.0862028318008	396.1312649164678	7570.952267303102
2	5530.6313944359845	628.7018824563789	443.13444709626094	8403.745425616547
2	5586.628326340371	545.7833486748812	479.9498806682578	10683.203659506762
2	5683.54609309793	626.5481543062102	529.1312649164678	8911.374701670644
2	5799.847413207042	639.4705232072229	621.6276849642005	8775.770087509944
2	5975.376257445796	685.7756784358514	372.91805887032615	8239.512330946698
2	5889.2271314390855	557.6288535008094	370.43277645186953	9566.119331742244
2	6003.37472339803	535.0147079240372	375.7303102625298	7870.242641209228
2	5494.018015883112	337.94858218359445	497.07080350039774	6142.375497215593
2	5610.319335992224	261.49123285260293	595.2744630071599	8724.583134447097
2	6092.75444163002	726.6965132890583	385.4789180588703	7679.743038981703
2	6230.593043240825	740.6957462651553	400.0572792362768	7569.360381861575
2	6085.216393104433	587.7810476031724	384.7303102625298	7977.617342879873
2	6205.825169513885	611.4720572550289	391.20127287191724	7353.548130469371
2	6132.598412408147	524.2460671731935	389.1280827366746	7832.439140811456
2	6347.971227425023	695.467455111611	413.40175019888625	7153.1805887032615
2	6301.666072196395	560.8594457260626	406.99602227525855	7750.210819411297
2	6369.508508926712	573.7818146270753	417.703261734288	6312.168655529037
2	6451.350178633125	670.6995813846702	432.31662688941924	7255.636435958631
2	6483.656100885657	551.1676690503032	456.3031026252983	6807.728719172634
2	6573.035819117661	637.3167950570542	478.34447096260936	10007.942720763724
2	6734.565430380319	572.7049505519908	554.2680986475735	7728.074781225139
2	6640.878255847977	629.7787465314634	511.6809864757359	10742.746221161495
2	6613.956653970869	213.0323494738056	525.3548130469371	9580.935560859189
2	6674.261042175595	172.11151462059888	532.5226730310262	9834.810660302308
2	6762.5638963325155	164.57346609500814	593.0143198090692	12101.747812251393
2	6713.028148878633	273.3367376785313	540.8623707239459	6970.281622911694
2	6812.099643786396	329.3336695829194	596.7589498806683	7233.739061256961
2	6877.788352366544	216.26294169905873	688.3524264120923	9760.513126491647
2	6513.808294988022	208.72489317346805	504.5719968178202	8058.701670644391
2	4569.05483292753	336.5366879415636	592.8456642800318	6527.919649960223
2	5058.914160336303	404.24082262407694	381.67621320604616	5330.091487669053
2	4581.002621400915	254.2297006804691	661.4049323786794	6673.856801909308
2	4456.214608456675	421.49873930785486	560.2951471758155	4629.445505171042
2	4620.828582978864	420.1712072552566	702.2267303102625	5856.798727128083
2	7380.652326678755	1326.4904219895934	1112.7804295942722	9118.912490055689
2	7579.872180569367	1330.7978782899308	1205.151153540175	6327.631662688942
2	7722.018238480506	1323.2598297643403	1147.472553699284	5743.74860779634
2	7303.11811327268	1495.5580817778423	461.84407319013525	7338.764518695306
2	7261.120414344388	1326.4904219895934	522.7605409705649	6863.164677804296
2	7408.65079263095	1468.6364799007324	475.26252983293557	8417.747812251393
2	7482.954413811769	1401.8709072455006	503.05648369132854	7747.120127287191
2	7572.334132043773	1479.4051206515765	503.19968178202066	6872.665871121719
2	7854.472519715885	1298.491956037399	1013.8233890214797	4986.2824184566425
2	7822.166597463353	1392.179130569741	756.8114558472554	5519.8369132856005
2	7700.480956978818	1444.9454702488758	789.9005568814638	5938.897374701671
2	8146.302684063754	1424.4850528222728	1054.3309466984886	7505.743038981703
2	8445.670896937214	1335.1053345902685	2381.071599045346	8178.929196499602
2	8331.523304978266	1342.6433831158593	2921.1193317422435	9573.556085918854
2	8239.989858596093	1371.7187131431374	2779.8377088305488	9937.01909307876
2	7786.630082985568	432.6932396695519	1150.8265712012728	9249.025457438345
2	7935.237325347213	444.53874449548016	1251.0389817024661	8701.603818615751
2	7868.471752691981	383.1574922156701	899.8281622911694	9198.852028639618
2	7788.783811135737	346.544113662801	831.4033412887828	9670.113762927605
2	8106.45871328563	454.2305211712397	2028.8138424821002	8670.127287191726
2	8266.911460473204	496.2282200995308	3759.5457438345265	11971.217183770883
2	8178.608606316285	307.777006959763	1896.3969769291964	9498.70246618934
2	8065.537878432424	287.3165895331597	836.7557677008751	9164.140811455847
2	7613.254966896979	450.99992894598654	721.7494033412888	10129.97215592681
2	7462.493996385165	430.53951151938315	626.8217979315831	9432.243436754177
2	7328.962851074701	406.8485018675267	573.1734287987272	8856.514717581544
2	7421.573161531963	304.54641473451	740.2903739061258	10163.005568814639
2	7577.718452419199	340.08292921229474	774.4407319013525	12425.924423229913
2	7825.397189688604	284.0859973079066	856.260938743039	9103.391408114558
2	7720.941374405418	321.77623993586013	823.7247414478918	10567.859188544153
2	7403.266472255525	239.9345702294467	746.6762132060461	4930.899761336515
2	7312.809889948436	220.5510168779278	607.1646778042959	6577.255369928401
2	7578.795316494279	250.70321098029063	819.8623707239459	8881.517899761337
2	7678.943675477128	213.01296835233705	766.1185361972952	7362.722354813047
2	8392.904557258076	379.926899990417	2145.252983293556	9632.98170246619
2	8539.358071469553	459.6148415466616	1110.8536197295148	9441.756563245823
2	8666.42803232951	417.6171467262811	945.2704852824185	9495.852028639618
2	8862.988226098352	439.666905006704	961.8568019093078	7977.372315035799
2	8773.277346279585	1679.3062304100008	723.0652346857597	9687.89260143198
2	8526.67547308526	1419.7819883146635	2381.9140811455845	9653.704852824185
2	9217.056337608015	525.8634689199525	2009.612569610183	7218.086714399364
2	9175.902843977467	678.5296549687571	2285.137629276054	7641.647573587908
2	9133.42181829432	886.9521872266901	1881.565632458234	6374.6260938743035
2	9247.589574817775	840.4885653857496	2040.1988862370724	7147.603818615752
2	1589.513016364508	772.3975917199527	1269.565632458234	7070.904534606205
2	1662.5272792574146	733.899162194602	1328.9912490055688	6501.920445505171
3	557.366752995338	644.2985180155405	4066.346062052506	9884.77167859984
3	697.9745277227966	674.1244096243953	3577.4184566428003	8412.58631662689
3	945.1033439104509	601.6901014314622	2188.6420047732695	7186.396976929196
3	855.6256690838865	696.8488984692372	1847.0405727923628	7561.470167064439
3	757.6263109405062	576.1250514810151	3524.612569610183	9215.061256961018
3	866.9879135063073	510.792146052095	2862.547334924423	8141.27923627685
3	1009.0159687865685	517.893548816108	2637.3078758949882	6698.82338902148
3	1116.9572907995669	502.2704627352794	2702.7692919649962	6608.477326968974
3	581.5115223929823	797.6888177182227	4429.25139220366	7079.7422434367545
3	751.9451887292958	817.572745457459	3391.6905330151153	7613.416865552904
3	732.0612609900592	976.6441673713516	3646.5783611774064	6384.40015910899
3	827.2200573505917	980.9050090297596	3659.145584725537	6443.740652346858
3	964.9872709724449	942.5574341040889	2118.3770883054895	5643.616547334925
3	918.1180127299588	1095.9477338067709	2458.2688941925217	5865.712808273667
3	783.1913602137107	1080.3246477259422	2309.819411296738	6181.3174224343675
3	426.70094146025514	703.9503012332505	1874.5338106603024	8575.699284009546
3	395.4547692985977	794.8482566126177	2973.3715194908514	6914.712012728719
3	665.308074331094	513.6327071577005	3076.1869530628483	8785.389021479714
3	1334.2602174100946	1066.1218313620357	3611.010342084328	5371.021479713604
3	1481.9693949015655	1029.1945369891675	3378.0429594272077	6952.15354017502
3	1408.1148061558297	1184.0051172446522	4131.8894192521875	6175.144789180588
3	1082.870559564032	980.9049981938789	2672.1869530628483	3852.8361177406523
3	1175.1887954962017	1027.774256436365	2488.634844868735	3395.8369132856005
3	983.4509208678493	1337.395416947334	2158.6133651551313	5077.57199681782
3	1124.0586955953077	1333.1345752889263	1785.2903739061258	4323.1559268098645
3	1314.3762896708572	1313.25064754969	2547.2760540970567	4282.772474144789
3	1312.9560091180554	1577.4228303709756	3036.653937947494	6420.792362768497
3	1403.8539644974226	1666.90050519754	3804.870326173429	6383.358790771678
3	1587.0701558089593	1121.5127729213373	4816.398568019093	6621.731105807478
3	1348.46302293812	488.0676572072532	3736.509944311854	5102.977724741448
3	1243.3622620307272	483.8068155488454	3523.2505966587114	4687.393794749403
3	1462.0854671623292	517.893548816108	2947.3253778838503	4582.592680986476
3	1861.1843024998636	570.443918433924	2716.3556085918854	8115.563245823389
3	1846.9814969718377	672.7041182357119	3740.2792362768496	7337.4964200477325
3	1872.546546922285	828.9349790439992	2862.422434367542	7083.4510739856805
3	1677.968111188327	594.5886878315683	2793.073190135243	5724.030230708035
3	1695.0114778219586	938.2965816098003	3327.8273667462213	5570.587907716786
3	1720.5765277724054	820.4132957271836	2908.626889419252	5445.813046937152
3	1797.0896365765873	1019.6558699869556	3277.882259347653	5890.112171837709
3	1989.0092700286896	624.756917762252	3058.359586316627	8483.951471758155
3	2020.784215371973	717.2780821441653	3124.3412887828163	7114.9172633253775
3	2105.828922026055	628.4951466261675	2050.048528241846	7284.901352426412
3	2076.8576483307083	534.1048678122963	1750.453460620525	5415.396181384248
3	2155.360454472938	691.1104800967556	2285.2871917263324	6377.55369928401
3	2211.4338874316736	786.4353161266058	2854.5855210819414	3873.953062848051
3	2075.9230911147297	806.9955748781422	2507.8671439936356	5382.167859984089
3	1821.0105479808246	390.5390663526471	2635.0891010342084	4646.926809864757
3	1900.3387085979082	428.6657792073696	2746.311058074781	5049.039777247414
3	1981.5117101595765	450.80387054236985	1759.1694510739858	5683.113762927605
3	1596.554899723184	349.95257495515966	2386.211614956245	5319.634844868735
3	1742.2973343452686	308.7511271927982	2337.3253778838503	5722.727128082736
3	1728.1535537701295	386.8493938468266	2618.862370723946	6062.337311058075
3	1575.0317553697112	496.3099565587721	2357.992044550517	5604.952267303102
3	2142.9315394721093	920.6937489100108	2553.598249801114	5574.319809069212
3	2064.83327281808	1000.6368565086225	2363.266507557677	5661.352426412092
3	2256.6967310547484	913.9293321132052	3067.2625298329353	5049.275258552108
3	2253.0070491655824	1056.5970318276507	4291.318217979316	6329.17661097852
3	2257.926625017805	1200.4946255051518	3897.066030230708	6478.406523468576
3	2123.868183044747	1233.7017625076523	3058.771678599841	6179.853619729514
3	2032.8560297786355	1119.9365709250123	2869.3890214797134	6326.909307875895
3	2130.632599841553	1100.2582675161234	2805.5067621320604	6167.807478122514
3	2050.0745452614137	1329.6334916259868	2768.447096260939	5542.92999204455
3	2152.1557441950254	1338.2427493673754	2581.7645186953064	6044.03261734288
3	1932.0047248080791	1053.5222969200122	2603.3325377883853	5407.618933969769
3	1786.8772371675227	1159.2931777427907	2779.357199681782	6071.876690533015
3	1271.1085002157622	198.6770807266779	2130.2704852824186	5673.773269689737
3	1280.9636936674372	307.08420869510206	1855.3261734287987	5061.780429594272
3	1148.2976279718127	196.40279374719003	2705.0843277645185	6076.842482100239
3	1098.2635689094632	384.40956113298864	2897.2100238663484	6888.141607000795
3	2482.565318545922	960.2303460937753	2158.7494033412886	2822.592680986476
3	2514.8241085059663	1095.0260041411052	1837.7366746221162	4222.816229116945
3	2520.5846067131165	1206.7796693598316	1555.4224343675417	4113.042163882259
3	2643.8592683461447	1047.7899188424683	2052.199681782021	4032.238663484487
3	2687.6390547204915	936.0362536237417	2390.2402545743835	3045.1670644391406
3	2808.6095170706594	936.0362536237417	2222.6189339697694	2884.6817820206843
3	2694.5516525690755	1188.3460750969489	2271.3285600636436	5005.90692124105
3	2835.1078088235563	1059.31091525677	2459.6778042959427	4875.590294351631
3	2646.163467629007	1325.4459324271393	2021.2100238663484	4674.458233890215
3	2951.4698726079955	955.6219387382318	2542.494828957836	3287.3086714399365
3	2964.142968663726	1215.9964577014503	2803.6062052505968	5716.923627684964
3	3007.9227550380733	1080.0487000126902	3832.2704852824186	4780.042163882259
3	3146.1747120097007	1196.4107637971374	3265.8607796340493	5743.071599045346
3	3089.721829579622	1338.1190196930484	1946.5314240254575	5064.831344470963
3	2827.0431113335426	1234.430051964333	2348.9196499602226	4004.354813046937
3	2838.5641077478444	1377.290407501674	1792.7199681782022	2863.500397772474
3	3116.220261969682	957.9261380210925	2067.2322991249007	4717.6857597454255
3	3626.6004031232424	1042.0294206353174	2450.1972951471757	4967.100238663485
3	3779.8296554334574	1153.783085854044	1064.1169451073986	4855.5282418456645
3	3833.978338580675	1007.4664313924122	1222.3826571201273	4883.916467780429
3	3971.0781959108654	1077.7445095196526	1281.494828957836	4766.3595863166265
3	3893.887519935044	1244.7989575270274	1439.5059665871122	5456.559268098647
3	3505.629940773076	1192.9544736626697	1713.2728719172633	5073.894192521878
3	4016.0100819266418	1255.1678367202535	1066.51630867144	4322.744630071599
3	4052.877270452407	1388.811395126153	1637.5783611774066	4616.961018297534
3	4203.802323479759	1326.598014488924	1475.8607796340493	4652.965791567223
3	4138.1326439182385	1210.2359507044766	1266.6682577565632	4663.868735083533
3	4237.213213081233	1174.5208618201414	1405.2442322991249	5227.800318217979
3	4111.634352165344	1036.2689048485208	1231.0867143993635	3087.1233094669847
3	4294.818195152741	1447.5684768390915	1419.420047732697	4753.2299124900555
3	4300.578693359892	1098.4822854857503	1025.1352426412093	4512.116945107398
3	4336.293782244227	1005.1622145299064	1200.8743038981702	5939.72553699284
3	4329.381184395648	894.5606489526101	1480.6603023070804	5382.498806682577
3	4378.921468977145	1265.5367334931248	1205.1113762927605	5566.295147175815
3	4457.2642445943975	1470.6104696676953	1699.7677008750995	6456.36754176611
3	4521.781824514486	1331.2064130546448	1079.299124900557	4825.1105807478125
3	4472.241539932989	1206.7796517801864	1073.6340493237867	5354.570405727924
3	4495.283532761592	1068.527694808566	711.0620525059666	5948.662688941925
3	4474.54573921585	908.3858446497723	1216.4852824184566	4479.72076372315
3	4530.998621645927	771.2859873195821	1302.612569610183	5231.530628480509
3	4669.250578617548	835.8035672396716	1454.2673031026252	4299.772474144789
3	4728.007660330487	747.0918948495485	1214.5664280031822	4387.561654733492
3	4619.71029403605	936.0362360440963	1289.6881463802704	4171.894988066826
3	4641.600187223224	1060.4629973185547	776.8074781225139	5024.597454256165
3	4732.6160588962075	1139.9578725772362	655.4645982498012	5789.36276849642
3	4590.907803000297	1152.6309686329682	789.0357995226731	5732.0509148766905
3	4646.208585788944	1229.8216446087895	750.7509944311854	5134.436754176611
3	4713.030364991893	1324.2938152060638	1400.5314240254575	5146.062848050915
3	4798.285738457726	1211.3880503459068	692.8989657915672	4846.0755767700875
3	4756.810151366241	1475.2189033927066	1104.310262529833	6536.669053301512
3	4631.2312904503515	1453.3290102055335	1473.4868735083533	5552.724741447892
3	4850.130222322084	1365.7694374568405	955.9618138424821	4657.49323786794
3	5041.3787627994925	1417.6139213211982	1073.3723150357996	5742.350835322196
3	4954.971289692228	1467.1542059026956	954.6603023070803	5725.6650755767705
3	4908.887304035023	1172.2166976965718	1103.835322195704	4857.058870326174
3	4892.757909055	1073.1361285335774	898.2712808273667	5052.019888623708
3	4801.742037382017	961.3824633148508	1046.1225139220367	4576.0015910898965
3	4828.240329134911	841.5641006061132	1420.980906921241	5283.927605409705
3	4933.081396505058	933.7320719205268	1002.6587112171837	5294.772474144789
3	5032.161965668051	1000.5538511234766	1704.062848050915	5453.309466984884
3	5016.0325706880285	859.997694868996	983.9498806682577	5029.502784407319
3	5125.4820366238955	1051.246235346404	951.5457438345267	3937.801113762928
3	5026.401467460901	1138.805808095097	1513.6937151949085	4889.68814638027
3	5199.2164136754245	1190.6502919594548	1061.3866348448687	5156.797136038186
3	5059.812357062374	1232.125879050941	1237.5560859188545	5486.291169451074
3	5185.391217978264	1279.3619643495779	1377.2179793158314	5503.020684168656
3	5027.553567102331	1309.3165550267622	883.461416070008	5188.150357995227
3	5127.786235906756	1345.0316439110975	1107.33492442323	5137.194112967382
3	5208.433210806867	1449.8727112812428	1410.1113762927605	5054.903739061257
3	5328.251573515605	1358.8568396082596	1435.3341288782817	5543.4614160700075
3	5351.293566344208	1282.8182632738685	1912.1718377088305	5560.280031821798
3	5345.533068137057	1461.393707695545	1369.2696897374701	4340.408910103421
3	5442.3094380171915	1440.6559141498017	1506.9427207637232	5529.162291169451
3	5389.312854511404	1217.1485837123487	2006.3794749403341	5248.827366746221
3	5268.3423921612375	1081.2008260235887	1268.3484486873508	4268.621320604614
3	5449.222035865774	1106.5470181350524	1609.087509944312	4828.876690533015
3	5556.367302518778	1266.6888331345554	2127.1583134447096	6184.508353221957
3	5597.842889610265	1432.5911815004997	1400.6117740652346	7209.005568814638
3	5675.033565586086	1370.3778008632705	1537.0381861575179	6739.578361177407
3	5718.813351960433	1282.8182281145778	1772.315831344471	6277.855210819412
3	5670.425167020365	1127.2847765215047	1447.4717581543357	7007.731105807478
3	5497.610220805838	978.6639227770127	1283.1312649164677	5758.22354813047
3	5193.455915468274	887.6480511040293	1308.2736674622115	5376.654733492443
3	5723.421750526153	863.4539586339956	1423.5178997613366	6498.656324582339
3	5815.589721840566	1171.064562895851	2404.447096260939	5978.936356404137
3	5840.93591395203	1307.0123205846112	1513.667462211615	7079.987271280827
3	5835.1754157448795	1427.9827829347792	1418.9355608591886	6810.337311058075
3	5736.0948465818865	1505.1734589106004	1235.7048528241846	5982.189339697693
3	5971.123173433639	1353.096306241818	1776.5099443118536	7281.541766109785
3	5963.058475943628	1184.889758593013	2226.5234685759747	7249.1805887032615
3	6069.0516429552035	1256.3199363616836	1962.9745425616547	7361.738265712012
3	6117.43982789527	1393.419793691874	1797.920445505171	7264.676213206046
3	5994.165166262243	1489.044063930578	1404.9992044550518	6420.797931583134
3	6119.744027178132	1547.8011456435165	2047.3723150357996	5598.904534606205
3	5816.757580862085	797.2725634423437	1465.7263325377885	4951.108989657916
3	6100.862974519678	889.7937278242571	1376.2927605409707	5684.555290373906
3	6003.669024057868	829.982066001606	1438.245027844073	4566.160700079555
3	5933.5772328594485	917.8304443036249	1550.9363564041369	5541.653937947494
3	6008.341810137763	1061.752255564379	1624.172633253779	6373.887828162291
3	5613.958664994657	728.1153294599035	1282.1312649164677	3950.810660302307
3	5237.332106955148	542.1384648704147	1778.4773269689738	6497.5807478122515
3	5391.534047591676	710.3587637466211	1869.3715194908511	6494.596658711217
3	5810.21568035023	465.50476603003733	669.4287987271281	5361.387430389817
3	5880.307471548649	544.9421293882458	888.2036595067622	4026.052505966587
3	5678.443112897203	408.496775855323	813.7191726332538	4612.859984089101
3	6003.669024057867	588.8663185392552	1412.1424025457438	4017.1241050119334
3	6157.870964694392	682.3220258769361	1137.607000795545	5014.740652346858
3	6362.166847673855	1352.6269484797047	1995.5003977724741	7194.504375497216
3	6276.950014505659	1477.6116371263345	2110.8583929992046	6742.403341288783
3	6257.383931215241	1274.949262396534	2015.7629276054097	6599.774860779634
3	6503.16838693498	1529.5551554504232	1935.1686555290373	5840.727923627685
3	6572.154741096704	1559.120735805448	2230.4582338902146	7529.903739061257
3	6409.165003242081	1522.7323292146484	2012.972951471758	5033.585521081941
3	6547.1377115655305	1362.7749585759245	1644.211614956245	7049.634844868735
3	6457.682878696481	1249.8192797836502	1812.0859188544152	6438.280031821798
3	6642.657278866378	1421.9061192859742	2246.3325377883853	6143.3492442322995
3	6697.997980556553	1644.0270178506476	2900.4622116149562	6569.1034208432775
3	6861.745810215151	1552.297909569673	2501.6746221161497	6547.809864757359
3	6923.676065455654	1791.9977424622377	1815.4685759745425	5505.408114558472
3	5779.5537159882815	1925.1320789694857	1861.587907716786	3099.150357995227
3	5830.954362867123	2027.9333727271674	1895.4192521877485	4314.132856006364
3	6001.978333391266	1890.5534619782657	1689.0206841686556	3641.441527446301
3	5986.090860719623	2027.9333727271674	1658.66984884646	4779.625298329355
3	6146.834701867999	1959.7106959607058	1774.4852824184566	4427.661097852028
3	6534.675490172486	1884.0115614664132	1232.7350835322195	3842.946698488465
3	6467.387370622004	1982.1400691442004	1777.6054097056483	3601.30708035004
3	6361.782405216386	2088.6795917657973	1282.1686555290373	3718.502784407319
3	6623.458425690484	2018.5878005673783	1724.0930787589498	3286.475735879077
3	7098.213491407778	1996.1583133021927	2068.4685759745425	4852.109785202864
3	6681.100346781262	993.039993546314	1732.1352426412093	6377.771678599841
3	6859.690873033226	1054.3210564759097	2137.4709626093872	6048.305489260143
3	6947.235248646934	952.7695807640084	3042.491646778043	5834.702466189339
3	7183.605062803952	1005.2962061322331	2807.079554494829	6565.267303102625
3	7440.985527108252	753.1684043647539	3836.9196499602226	6959.398568019093
3	7616.726496426117	748.0369106629889	3890.6770087509944	7044.373110580747
3	7763.043150887748	768.7747042087319	3671.654733492442	7441.343675417661
3	7875.948915747889	819.4670884316595	4022.6571201272873	7191.804295942721
3	7993.463079173782	855.1821773159947	4538.425616547335	8690.318217979317
3	8269.966993117021	893.2014698781016	3879.645186953063	7796.007159904535
3	8422.044145785803	852.8779824280457	5108.11614956245	6631.536197295147
3	8313.746779491368	716.9302247392856	2865.7907716786	6172.678599840891
3	8392.089555108623	684.6714347792409	2360.24184566428	4917.167859984089
3	8526.885213155954	746.8848154164701	3278.3906125696103	6624.833731105808
3	8504.995319968782	913.9392634238447	6921.602227525856	7671.809069212411
3	8612.140586621786	841.3569860137441	3239.2299124900555	8375.953858392999
3	8674.353967259016	763.0142103964924	2544.8377088305488	7482.459824980111
3	8645.551476223263	942.741754459599	4512.9984089101035	6444.217979315831
3	8753.848842517698	870.1594770494983	3993.543357199682	4948.192521877486
3	8847.168913473533	984.2173327612625	2962.909307875895	5539.641209228322
3	8341.555264811568	1904.3016587278319	5711.546539379475	5622.330946698488
3	8229.353101140165	2009.4024196352252	4864.6046141607	7058.2824184566425
3	8311.729373202714	2150.0101943626837	4379.910103420843	7355.946698488465
3	8423.93153687412	2083.2570083809605	3153.3532219570407	6534.179793158313
3	8524.771456123108	1936.968111442292	3558.2903739061258	6213.842482100239
3	8243.55590666819	1811.9834227956626	4326.299920445505	4871.667462211615
3	8129.933462443979	1820.505106112478	4449.550517104216	5363.369928400954
3	8029.093543194995	1891.5191337526085	4364.296738265712	6453.070803500398
3	8132.774023549585	2010.8227001880277	4171.96260938743	7018.124900556882
3	8381.323120290042	2286.3571274317346	2249.175815433572	6855.979315831344
3	8440.974903507753	2203.980855369183	2984.611774065235	6464.957836117741
3	8115.730656915955	2168.473841549118	2910.890214797136	5730.450278440732
3	8764.798869546747	2232.386466425235	2528.6873508353224	6352.165473349244
3	8817.349250000443	2144.329072151473	2867.4407319013526	6865.490055688147
3	8725.031014068274	2316.183019040589	2345.4685759745425	5920.448687350835
3	9794.458759182846	1056.126331946758	4510.113762927605	5988.2299124900555
3	9691.156395958671	1024.610356725823	4404.875099443118	5638.670644391408
3	9255.185405402408	758.4754548601504	3559.256165473349	6760.374701670645
3	7542.255628414627	2044.2625747220745	3797.5218774860778	5179.456642800318
3	7395.966731475957	1984.610791504365	2608.4407319013526	3404.7104216388225
3	7388.865328711942	1814.1771251680514	1920.7573587907716	2720.8560063643595
3	7594.8060088683205	1792.8729168760121	1923.4240254574383	3402.3078758949882
3	7819.210336211134	2051.3639774860876	3331.008750994431	4786.84168655529
3	7982.542599783434	2108.175199598192	3625.1972951471757	6169.9665871121715
3	7792.225005707884	2183.4500688967305	2766.6722354813046	5370.797931583134
3	7689.9648059060955	2049.9436969332846	3242.8027048528243	4643.560063643596
3	8205.526646573448	601.2575466194719	2647.005568814638	5988.515513126492
3	8336.192457431292	538.765202296157	1629.230708035004	4887.647573587908
3	7547.936750625831	612.6197883329224	1556.8941925218776	4980.278440731901
3	7555.038153389844	675.1121326562373	1593.1742243436754	6908.689737470167
3	7128.953987549066	643.8659604945801	1737.9411296738265	4983.249005568815
3	7006.809860008041	568.5910911960417	2469.9626093874303	4271.523468575974
3	6880.404890808609	555.8085662208182	2126.494033412888	4666.49323786794
3	7221.272223481236	784.4737352220386	1740.3094669848847	3698.838504375497
3	6809.390863168475	905.1975822102606	2330.0946698488465	4432.124105011933
3	6278.205936420296	902.3570211046555	1186.9649960222753	5486.811455847255
3	6403.190625066929	922.240948843892	1247.9180588703261	5516.9419252187745
3	6521.073910949546	835.6038351229327	1769.7311058074781	5900.159108989658
3	6219.974433755393	1829.8002112488798	2039.4661893396976	4283.97215592681
3	6656.000563465795	2163.5661411574943	1824.3723150357996	3727.582338902148
3	4026.2306346088076	598.0128538384004	1921.5783611774066	4099.961813842482
3	3824.0031885195535	523.5080052792016	1593.0350039777247	5019.945902943517
3	3451.478945723559	675.1785898461417	1870.1980906921242	4548.441527446301
3	3613.7930800846707	661.8741526034278	1481.6762132060462	4082.7867939538583
3	3744.176565063269	661.8741526034275	1438.1901352426412	4138.822593476531
3	3714.906803129298	403.76807009477466	1423.7494033412888	6332.900556881464
3	3898.5080370787523	379.82008305788895	1726.6555290373906	6069.150357995227
3	3770.7854395486975	302.6543470501474	1641.0596658711218	5441.308671439936
3	3616.453967533214	315.95878429286154	1645.058074781225	6168.897374701671
3	3560.575331113814	419.73339478603134	1462.7541766109784	6345.114558472554
3	3496.7140323487865	499.56001824231566	1412.392999204455	6092.81861575179
3	4042.195959300064	361.19387091808926	1726.4105011933175	5955.381066030231
3	4124.683470204891	491.5773558966873	1638.4789180588702	5367.763723150358
3	3954.386673498151	462.3075939627163	1535.123309466985	5561.112967382657
3	3866.577387696238	653.8914902577992	1481.4653937947494	3667.1288782816227
3	5346.0308090860435	342.56765877829	2157.1424025457436	3376.7494033412886
3	5423.196545093786	262.74103532200525	2544.843277645187	3821.9045346062053
3	2528.151001079202	166.94908717446424	2257.3468575974543	3030.1384248210024
3	2352.5324294753764	182.91441186572115	2117.203659506762	4461.649960222752
3	2943.249443051881	185.57529931426393	2745.5648369132855	4315.09307875895
3	2536.375361571828	383.36779591908726	2447.3961813842484	4701.399363564042
3	2555.635124206844	624.9902726129214	2590.6865552903737	3589.2394590294352
3	2748.232750557002	789.5736987666927	1963.8774860779633	2246.554494828958
3	2981.1007896894653	631.993822662018	1998.494828957836	3211.91169451074
3	3009.1149898858507	301.0760828422017	2686.914876690533	3567.192521877486
3	2615.608257921189	1748.9969646594943	2333.6141607000795	4817.200477326969
3	2729.4159462189996	1734.9898645613011	2372.1280827366745	4754.365950676213
3	2995.550848084672	1656.199926508964	2691.1972951471757	3847.238663484487
3	2281.1887430768134	1812.0289151013642	2211.909307875895	4717.804295942721
3	2373.985781227344	1827.7869027118315	2222.349244232299	6446.311058074782
3	2039.5662663829878	1741.993414610398	4169.815433571996	4846.619729514718
3	2230.413005220871	1633.4383888493999	3473.9602227525857	4172.392999204455
3	1508.5251044075198	207.3521186305445	2824.587112171838	3693.821797931583
3	4828.918783648183	544.1401379078238	1138.607000795545	4864.376292760541
3	5023.179454560811	552.7739455039405	2043.3126491646779	4328.424025457438
3	4876.404725426826	665.0134442534581	1729.9459029435163	4377.484486873508
3	4958.425897589936	736.2423569214213	1155.186953062848	4630.592680986476
3	4604.439786149149	459.96051384568545	1062.8225934765314	5736.066825775656
3	4766.323678576338	449.16825435053966	1189.871121718377	5109.892601431981
3	4546.161584875361	649.9042809602538	915.7478122513922	4586.40015910899
3	4913.271023840356	446.108603630904	1073.2959427207638	4534.225139220366
3	4676.992043693284	598.0718055121066	1144.6054097056483	5497.378679395386
3	5116.233935203381	445.73898643764767	1344.18138424821	5277.571201272872
3	5460.1509906836245	580.3152184085069	1798.8496420047732	3572.252983293556
3	9700.364299938194	1883.155437576142	6364.988066825776	5804.510739856802
3	9696.103458279786	2066.371628887679	6824.375497215593	8069.875894988067
3	9460.336886514548	2002.4590040115613	7020.941129673826	7802.184566428004
3	9487.3222170178	917.3646616703661	6042.630867143994	5142.692124105012
3	9605.205502900419	877.5968061918933	5484.416865552904	4940.396976929196
3	10002.884057685147	1100.5808096383803	3874.044550517104	5106.884645982498
3	9904.884699541768	1084.9577235575516	3910.3508353221955	5294.080350039777
3	10094.925588568212	1934.5279144561405	5372.255369928401	7463.915672235481
3	9326.301727145225	1879.1302074892587	4533.835322195704	5952.39061256961
3	9317.084930013783	2204.022306372567	3671.887828162291	7172.94431185362
3	9550.961157224107	2250.1062920297727	4093.2744630071597	6671.252983293556
3	9965.957524177742	2283.314593632994	3203.6229116945105	5187.595067621321
3	8653.972267010635	1865.5683900395927	6164.398568019093	5941.227525855211
3	8897.065291352408	2335.625078902393	3708.920445505171	5637.226730310263
3	9193.778203107528	953.1876237098876	4472.811455847255	5620.6260938743035
3	9060.13464470163	848.346556339742	5043.255369928401	6571.459824980111
3	9065.895142908785	980.8380151042116	3725.0747812251393	5624.398568019093
3	6846.801766235983	2180.8382623483003	2866.007955449483	5222.36276849642
3	7177.044906787463	2267.1763383094676	2219.7406523468576	4350.230708035004
3	7555.77909579583	2226.8354701338717	1502.0238663484488	5672.222752585521
3	7418.424917717148	2250.3652729664163	1725.527446300716	4441.977724741448
3	5339.300438754352	1827.948849066691	1662.2800318217978	2883.023866348449
3	5358.726505845616	1994.1496452919384	1942.7541766109784	3469.6992840095463
3	5460.173745099977	2026.526423777376	2090.4399363564044	3643.2012728719174
3	5596.156214738816	2082.646173152135	1992.3229912490056	2858.9713603818614
3	5684.652742599012	2162.5088934162145	2169.9212410501195	3972.2354813046936
3	4890.342443756273	1735.135417408436	1550.8138424821002	4519.035003977725
3	4716.445035315858	1793.76070696544	1592.6523468575974	5760.466189339698
3	4785.571013801668	1671.638144973842	1082.7136038186156	4723.627684964201
3	5128.68850142891	1909.3571053840792	1544.3206046141606	3137.150357995227
3	5253.0015148002685	1951.3784065135478	1635.1662688941926	3077.704057279236
3	3995.864494718864	1690.496166349809	2116.4630071599045	4498.586316626889
3	4088.661532869395	1863.834030064951	2266.0596658711215	5027.105011933174
3	3857.5443812492053	1741.2719042057597	2122.054097056484	4772.346062052506
3	3948.590531887462	1820.061842258097	2329.0668257756565	5587.5815433572
3	4276.006496682743	1743.0227925529225	1838.444709626094	3803.8512330946696
3	4109.672183016611	1653.7275294269402	1248.252983293556	5154.0787589498805
3	4198.9674461425875	1772.7878802615833	2084.470167064439	3913.097056483691
3	4249.743183998549	1897.1008936330484	1977.810660302307	4091.178997613365
3	4055.3946701361147	1979.392606709934	1639.876690533015	5406.383452665075
3	3748.989355488152	1545.1725036659418	1110.340493237868	3431.7597454256165
3	3796.2633183195503	1650.2257544023917	1337.4502784407318	4476.175019888624
3	3643.9361047517123	1249.2725140916086	1273.5600636435959	4488.105011933174
3	3678.9538549971912	1371.8346399508	1098.5831344470962	4294.307875894988
3	3276.2497271741836	1576.6884780519888	1751.9649960222753	4416.743834526651
3	3143.1822762413476	1608.2044532729237	2897.3770883054895	3793.901352426412
3	3533.6301914784854	1583.6920281010855	1901.170246618934	3687.1249005568816
3	3665.659281201261	1779.4958794959257	1373.5314240254575	3923.3476531424026
3	3725.5684625556296	1933.8772314475682	1455.4359586316627	4081.2871917263324
3	1780.44736915399	1702.454622590932	4212.435163086714	4430.361177406524
3	1888.3886911669883	1549.06432288825	3859.445505171042	3765.2887828162293
3	1294.7114200954964	1760.686125255839	2825.1471758154335	4886.90692124105
3	1984.9677687575654	1855.844922293614	3123.428798727128	5825.694510739857
3	1607.285199077306	1378.8544262872865	4094.966587112172	5160.624502784407
3	1980.5456800222	1227.9353817385525	3569.2307080350038	5021.9244232299125
3	1793.2007162088644	1297.9708822295186	3546.295942720764	4314.684964200477
3	4499.754969923237	1854.0018906918685	1617.5171042163881	5658.254574383453
3	4450.045150575145	1673.6262604859367	1237.1861575178998	3946.447891805887
3	4576.450119774578	1707.7129937531995	1355.5894988066825	4138.3667462211615
3	4379.0311229350145	1858.2627323502763	1741.9705648369134	5561.095465393795
3	5104.143161623612	249.73133860446978	2297.2020684168656	4135.217979315831
3	2734.1260007680016	408.91090945635347	2518.6245027844075	4814.134447096261
3	2852.215994613039	425.3122974903863	2404.3182179793157	3380.4343675417663
3	2816.1329409381665	605.7275658647491	2229.1169451073984	3308.5369928400955
3	6662.306518567235	480.61381316307734	2717.732696897375	5631.961018297534
3	6839.146157306925	734.4925024428306	2000.0692124105012	3085.6030230708034
3	6313.879903624676	547.1475386294954	2032.642800318218	4854.530628480509
3	8835.545202570498	733.0524337983206	2739.859188544153	5140.659506762132
3	9050.904366580215	696.2837960405634	3676.700079554495	6865.11614956245
4	419.25891562123996	1881.9297637243358	24303.355608591886	7464.829753381066
4	593.0842010949107	1776.8788303293784	23278.965791567225	5437.919649960223
4	940.0063869342273	2035.5725474986116	25049.5338106603	7166.370723945903
4	893.9048981781668	1933.5446625466743	25430.155926809864	8218.482895783613
4	352.0234878307965	2022.7245916157747	19590.662688941924	7275.027048528242
4	626.3651340348943	1895.7565570089196	25628.380270485282	6870.708830548926
4	813.7941375021566	1754.4290422977178	30561.997613365154	6012.854415274463
4	568.1714515067522	2033.3052611663463	26829.59586316627	6989.436754176611
4	587.0655042756296	2173.121251656038	21507.915672235482	5656.982498011138
4	670.1993364586895	2162.540582105467	22846.762132060463	5179.323786793954
4	750.310120198729	2052.955076045979	26723.872712808272	6619.092283214001
4	772.9829835213817	1941.1022836542252	28722.110580747812	6565.883054892602
4	841.7573356000948	2110.3929964633653	25154.133651551314	6574.337311058075
4	1147.8409673918773	1692.4565492158008	25238.095465393795	6219.821797931583
4	997.4443073516142	1775.5903813988607	26324.28241845664	7395.113762927605
4	933.9602900481866	1709.839077763168	20414.448687350836	7251.743038981703
4	986.3683608367377	1613.7727830940664	21306.933174224345	4861.498011137629
4	588.0817054047759	1666.676130846923	15030.37708830549	4693.380270485282
4	1346.8668876669158	1609.993972540291	22466.6046141607	5974.87907716786
4	1478.3694949383014	1664.4088445146579	24108.13046937152	6935.811455847255
4	1448.1390105080977	1544.9984310153536	27723.119331742244	6370.206841686555
4	1596.2683842160955	1520.8140434711909	27514.238663484488	6753.8138424821
4	1257.686958597815	1655.3396991855968	19982.128082736675	6181.649960222752
4	1506.3326930362396	1838.9898920990838	25540.40015910899	8275.499602227526
4	1400.525997530527	1798.9345002290638	25605.100238663483	8111.7422434367545
4	1351.4014603314463	1715.800668046004	24444.77724741448	6920.308671439936
4	1560.7475650106062	1721.0910028212893	28976.98011137629	6383.375497215593
4	1696.7847449465226	1585.0538228853732	25102.233890214797	6907.968178202068
4	1662.7754499625435	1764.1694431343296	26195.192521877485	7506.762132060461
4	1771.6051939112763	1644.00326752427	28320.89260143198	6210.122513922037
4	1643.125635082911	1888.8701914089193	27397.738265712014	7486.578361177407
4	1462.4984906124444	1962.9348782629186	23932.356404136834	7753.344470962609
4	1487.4386402673624	2033.976516673897	21423.346062052507	6642.629276054097
4	1392.968376422976	2031.7092303416318	19366.168655529036	6751.894192521878
4	1578.8858556687283	1977.2943583672654	25304.384248210023	6903.617342879873
4	1588.7107631085446	2052.114807332019	21324.99124900557	5570.719968178202
4	1706.6096523863384	2024.1516092340803	23506.978520286397	6620.093874303898
4	1849.4486913190506	1736.206245036391	29389.066825775655	6184.595863166269
4	1857.0063124266019	1875.266473415328	24938.76849642005	7571.770883054893
4	1820.7297311103575	2055.1378557750395	19529.789976133652	6229.2824184566425
4	1163.9724568641839	1796.6672138967983	24992.314240254575	6568.509944311853
4	1556.968754456831	2192.6865599324656	12633.293556085919	6303.8122513922035
4	1700.563555500298	2221.4055201411593	13954.281622911694	7592.108989657916
4	1270.2198353497838	1401.267018766633	18547.639618138426	6975.898965791567
4	938.6808040015924	2189.906642244896	17998.84645982498	5973.8440731901355
4	1033.8955268931009	1473.9137672316738	15166.833731105808	5598.98170246619
4	1407.3697164041464	1169.2245624101133	18173.132856006363	10106.657120127287
4	1223.8277213583358	1185.0632117287873	13060.108194112967	8191.5982498011135
4	1498.674871300032	1044.3787383688004	14900.210023866348	8690.796340493238
4	1542.4640782398953	1364.8784657584392	14874.211614956244	8518.09307875895
4	1434.388588771296	1427.3013777790957	17047.78520286396	7407.016706443914
4	1661.7197907569703	1390.9656528715495	16946.704852824183	8192.87430389817
4	1774.4537064957676	1299.660497975664	17242.84168655529	8692.958631662688
4	2239.271271500977	2090.613409222927	25813.983293556084	4475.389021479714
4	2072.7301946268226	2030.8883333784026	18068.47891805887	4661.322195704057
4	2398.9209934699943	2156.0812808217324	24379.762132060463	4316.467780429594
4	2027.9363877434293	1539.3050168119319	19809.098647573588	4913.7104216388225
4	2092.2557001913783	1309.593186640684	14437.44709626094	5394.210023866349
4	3354.801355086555	1374.1468517034598	14985.10739856802	3836.1058074781226
4	3226.162730190656	1265.033732372117	15483.343675417662	2381.266507557677
4	3443.2404097024855	1231.725516997286	16530.831344470964	2310.2132060461417
4	3592.5530993137963	1161.6634087950554	12812.504375497216	3555.417661097852
4	3616.6728414817776	1277.6678830315354	16739.616547334925	2726.8512330946696
4	3721.1917242096956	1358.0670235914722	12395.642800318217	3169.821797931583
4	3280.864542209878	2037.4605116591597	11939.440731901352	3356.988862370724
4	3670.2260943501437	2005.3008554351845	15658.42800318218	3045.7311058074783
4	3750.504221767668	2236.2543298622018	11268.825775656325	3060.661893396977
4	3634.043565012712	2239.9810708783607	12464.133651551312	2845.859984089101
4	3511.0611114794783	2254.8880349429946	10926.993635640414	2652.0835322195703
4	4314.1280951805575	1867.591319203529	18732.956245027843	4241.910898965792
4	4524.314419787249	1867.591319203529	14834.090692124106	4698.523468575974
4	4717.272357131097	1838.877340432123	14098.022275258552	4653.727923627685
4	4214.203449056064	1188.7928610474914	14566.02784407319	6700.724741447892
4	4389.932999137069	1102.6509247332733	14091.638822593477	4055.912490055688
4	4533.502892994098	1040.6287305870364	14681.393794749403	3785.96738265712
4	4458.846548188443	1237.0323453834535	19601.812251392203	3283.3667462211615
4	4682.815582605411	1030.2916982293304	11633.294351630868	6617.805887032618
4	4760.917604863635	939.5555253116875	15400.913285600636	6694.700079554495
4	4888.407670608677	944.1497619151123	13816.691328560064	3702.049323786794
4	4813.751325803022	1080.8283008670048	11041.329355608592	7040.300715990454
4	4964.212574565189	1096.9081289789922	11684.480509148767	5875.564836913286
4	5087.108403706808	1094.6110106772799	14917.223548130469	5269.937947494033
4	5006.709263146869	855.7107072991819	13854.695306284804	5059.407319013524
4	5154.873393607323	956.783912574531	13955.239459029435	3965.849642004773
4	5297.294728313496	915.4357831437063	13886.308671439936	4354.132856006364
4	5262.83795378781	1056.7085586990238	12117.612569610183	5253.052505966587
4	5408.704965946552	1003.8748377596368	10596.559268098648	4584.264120922832
4	5004.412144845157	1264.5977650040031	15467.332537788385	5388.774860779634
4	5150.279157003899	1254.2607326462971	14937.527446300715	4697.722354813047
4	5521.264043140414	1094.6110106772796	8269.461416070008	6039.873508353222
4	5592.4747104935	1241.6265819868781	11605.621320604614	5429.739061256961
4	5424.78507446849	1224.3981947240347	10512.699284009546	4613.463802704853
4	5284.660858064028	1513.8351007398073	11711.354017501988	4890.793158313445
4	4856.2480143847015	1807.8662433590046	15683.620525059667	3950.579156722355
4	4967.658252017757	1800.9748884538672	17987.880668257756	4055.0708035003977
4	5116.970941629068	1809.0148025098608	13846.580747812252	4317.515513126492
4	5219.192706055274	1826.2431897727042	15135.202863961815	4358.3914081145585
4	4922.8644451343625	2341.946248507156	12953.147175815433	4336.779634049324
4	4909.081735324087	2185.7422039907074	10346.943516308671	4475.089101034208
4	4151.86368054294	1889.958108788307	21826.435958631664	2611.834526650756
4	4268.812647308091	2329.825864382607	22692.601431980907	5015.447891805887
4	4406.70769767297	2240.8050090837605	20503.48369132856	4247.918854415275
4	3931.92980274579	2439.792803281182	19325.157517899763	3683.0023866348447
4	3766.106640914605	2469.466421714131	18987.20047732697	3799.3747016706443
4	4064.5883322107375	2404.882663948301	18713.615751789977	4361.988066825776
4	2598.3624802297372	2209.3858836841673	24967.17661097852	3288.7844073190136
4	2706.583912161668	2190.185307051083	22617.984884645983	2938.1662688941924
4	2806.0778092603796	2158.7661816514906	22101.356404136834	3042.4240254574383
4	2877.6435948927856	2434.55628238125	20827.92521877486	4168.256165473349
4	2975.391985024852	2335.0623852825393	17884.759745425617	3626.4932378679396
4	2635.018126529263	2406.6281709149453	17113.011137629277	3871.491646778043
4	2704.838405195025	2340.2989061824715	15289.907716785998	3481.772474144789
4	4096.007457610332	2188.439800084439	14557.151949085124	3971.007955449483
4	4841.014183088664	2018.749596996273	6752.863961813842	2484.8711217183773
4	4588.3311699002925	2372.505815459995	13271.0230708035	4449.416865552904
4	4712.375558192767	2245.015749714952	11501.533810660303	4655.942720763723
4	5087.954400522756	2318.5235353697512	11956.595863166269	4400.7629276054095
4	5775.671390882963	1211.2142837129147	14028.194112967383	6017.377088305489
4	5683.636856381371	1073.870439918238	9135.263325377884	4658.046141607001
4	5846.46718665341	1092.2773468185555	8065.057279236277	5731.309466984884
4	5799.741961444907	983.2518213320595	10098.883850437549	5900.87907716786
4	5652.486706242367	915.2878573924258	9520.097852028639	6148.82338902148
4	5745.9371566593645	833.1647342987017	11906.066030230708	7385.555290373906
4	5608.593312864688	753.8734430357954	12072.17661097852	5356.123309466985
4	5835.139859330135	717.0596292351604	12685.891805887033	6418.838504375497
4	5913.01523467763	848.7398093682009	11719.504375497216	6245.91169451074
4	5996.5542736867665	1192.8073768125973	14721.184566428003	3395.2680986475734
4	6179.207426774571	1174.4004753135703	15942.215592680986	2290.5505171042164
4	6353.3650843698815	1141.8344092591624	12636.80429594272	5197.817024661894
4	6067.350069457254	1073.8704453195287	10620.603023070804	2852.7899761336516
4	5993.722441855982	995.9950699720315	9659.025457438345	2878.936356404137
4	6084.341060442157	891.2172922317627	11280.563245823389	3217.7048528241844
4	6218.853072406013	814.7578327996746	11845.721559268099	4670.902943516308
4	6187.702922266959	939.35843335567	8921.746221161495	2467.1670644391406
4	6350.533252538998	950.6857606789423	14187.175019888624	4832.104216388226
4	6016.377096502471	735.4665415367684	14068.217979315832	6301.0262529832935
4	6201.862081421057	692.9890640744974	16573.560063643596	6633.634049323787
4	6323.6308501462345	690.1572322436792	9859.970564836913	5788.651551312649
4	6425.576796055705	649.0956733974626	14102.097852028639	6026.85600636436
4	6480.7975167566565	712.8118868902238	9799.112171837709	6585.112967382657
4	6575.6638830890615	850.1557306849005	15361.91169451074	6017.6825775656325
4	6635.132351536247	983.25182673335	11603.910103420843	6516.833731105808
4	6698.848567729661	1124.8434209748993	10621.633253778838	5327.57199681782
4	6530.354573795971	1072.454532104765	11423.108194112967	3176.984089101034
4	6800.794167956505	886.9695498868259	10160.969769291965	4195.68814638027
4	6748.40527908637	753.8734538383763	12496.439140811455	5475.331742243437
4	6771.059933732915	637.7683487748353	19835.317422434367	5020.497215592681
4	6960.792666397726	646.2638442672895	20367.00477326969	4319.763723150358
4	6905.571945696774	763.7848652462396	10909.971360381862	5764.97215592681
4	7007.517891606223	939.3584387569604	9289.447891805887	5243.578361177407
4	6966.456330059369	1140.418498745044	9892.906125696101	3328.4248210023866
4	6911.235609358416	1072.45453480541	8872.385043754972	3153.9140811455845
4	7109.46383751567	1037.0566369201842	10809.8369132856	3884.8941925218774
4	7198.666540186446	1126.2593395909537	12372.37629276054	5018.508353221957
4	7392.647020597484	1034.224805089366	10863.092283214002	5208.558472553699
4	7159.020894554993	712.8118922915145	14456.612569610183	5842.332537788385
4	7167.516390047447	515.9995800496581	14792.072394590294	4574.107398568019
4	7042.915789491453	524.4950755421123	13794.776451869531	5173.796340493238
4	7075.4818555458605	421.1332137172526	18415.169451073987	4879.904534606205
4	6892.828702458095	371.5761566779363	21294.401750198886	4618.786793953858
4	6861.678552319096	466.4425230103418	11526.803500397773	4487.036595067621
4	7292.11699060344	382.90348400120854	10792.895783611773	4940.388225934766
4	7076.8977714612665	323.43501555402895	8980.898170246619	4170.533015115354
4	7653.175549032744	465.02660709493273	11722.276054097056	4671.88385043755
4	7525.743116645931	370.1602407625272	16185.761336515514	5305.838504375497
4	7678.662035510108	354.58516569302776	10450.421638822594	5974.763723150358
4	7876.8902636673765	678.8298995191165	21990.18217979316	9301.729514717581
4	7947.686059437828	535.8223920628034	10173.612569610183	5305.519490851233
4	8147.3302035105025	568.3884581172113	16711.376292760542	5731.27923627685
4	8075.118491824638	697.2368064194341	12869.57677008751	4750.011137629276
4	8011.402275631231	824.6692388062472	14886.1400159109	4570.267303102625
4	7817.4217952201925	896.8809504921082	9320.611774065235	6593.225139220366
4	7909.456329721781	387.1512209448545	17432.007955449484	5935.750994431185
4	8186.9758491419525	445.20377347662514	20479.951471758155	5653.428798727128
4	7770.696570011695	523.0791488241223	10476.198090692124	4236.267303102625
4	7626.273146639973	609.4500196640736	7611.802704852824	3649.2410501193317
4	7654.591464948156	1259.355424836822	13367.508353221958	7075.940334128878
4	7857.067440851652	1307.4965659607292	10439.493237867939	6503.54415274463
4	7783.439813250382	1511.3884577796305	13665.656324582338	6775.561654733492
4	7634.768642132424	1511.388457779631	10631.607000795544	6787.520286396181
4	7177.427801455306	1297.585154552866	11059.745425616547	5677.409705648369
4	7467.690564114162	1263.6031725830492	10776.155131264917	8743.774065234686
4	7289.285158772621	1611.9184877736723	10337.487669053302	4357.374701670645
4	7501.672546083984	1788.90795559464	12000.100238663485	3381.1774065234686
4	6092.836210251986	1358.469517310292	13614.80509148767	4949.03739061257
4	6271.241615593524	1406.6106584341994	9846.626093874303	3662.0286396181386
4	6085.756976357537	1787.492039679231	12433.92999204455	4348.102625298329
4	6190.5347540978055	1800.2352829179124	10744.363564041369	4587.149562450279
4	5765.759979475095	1400.9469947725636	10875.596658711218	5202.809864757359
4	5382.046766399245	1614.7502979993283	10699.757358790772	4425.228321400159
4	5461.338057662151	1695.4575051776435	8870.163882259347	4383.866348448687
4	5862.042261722909	1682.7142619389622	8632.527446300715	5001.652346857598
4	5738.857577082323	1647.3163640537362	8355.793953858392	5726.523468575974
4	5740.273492997731	1767.6692168635045	6086.786793953858	5237.05568814638
4	5886.112832284863	1829.9695171415021	9736.89339697693	4593.543357199682
4	5908.767486931409	1408.0265743496088	10571.435958631662	5548.830548926015
4	5896.024243692727	1545.3704181442854	7374.049323786794	5128.515513126492
4	6033.368087487402	1497.229277020378	7949.572792362768	6287.022275258552
4	6524.690910134341	1351.389937733247	7494.199681782021	5110.965791567223
4	6681.857576744744	1365.5490968873373	6563.885441527446	5335.6046141607
4	6426.992711971117	1586.4319796911473	6089.536992840095	5884.976929196499
4	6976.367741467227	1267.850898724114	9174.215592680986	4825.66984884646
4	6790.882756548643	1306.0806284401579	5619.182975338106	4937.520286396181
4	6983.447321044269	1657.227775461599	8830.770087509944	6341.011137629276
4	7130.702576246809	1609.0866343376917	5276.326173428799	6727.228321400159
4	6674.777651485099	1783.2442919330035	7231.673826571201	5982.570405727924
4	6579.911285152693	1679.8824301081438	9004.352426412092	6770.24184566428
4	6486.460834735697	1793.1557033408667	10266.568814638027	5292.038981702466
4	6410.001375303609	1763.421469117277	7924.405727923628	5969.36754176611
4	6289.648868176442	1682.714261938962	6387.628480509149	6831.096260938743
4	6170.71193128208	1652.980027715372	5995.673826571201	7489.498011137629
4	5618.504724272556	1720.9439916550064	7241.789976133651	5178.1527446300715
4	5568.9476672332385	1402.3629106879725	7550.43754972156	4786.025457438345
4	5614.256976526328	1532.627174905604	8419.134447096261	6155.206841686555
4	6017.793012417906	1627.4935412380096	6177.338902147972	5320.1527446300715
4	7470.522395944981	1473.1587064584246	10018.470167064439	6831.541766109785
4	7517.2476211534795	1568.02507279083	9936.10660302307	6020.310262529833
4	7831.580954374286	1453.3358836426978	10944.346857597455	6739.67939538584
4	7613.529903401295	1955.9860336129063	15404.041368337312	3806.5043754972157
4	7794.767140573652	1906.42897657359	11980.991249005569	3807.387430389817
4	7883.969843244421	1777.5806282713675	7935.216388225935	3326.1686555290376
4	7830.1650384588775	2023.9499975525403	8921.927605409706	4187.343675417661
4	7524.327200730526	2073.5070545918566	10734.529832935561	4196.895783611774
4	7695.653026495018	2077.7548023380837	9797.415274463006	4315.128878281623
4	8039.720593939414	1737.9349826399143	8123.597454256165	3261.1519490851233
4	8075.11849182464	1912.092640235226	8905.747016706444	4655.9419252187745
4	8400.77915236872	1585.0160637757383	13175.980111376293	2874.3810660302306
4	8339.89476800613	1369.7968446335644	16425.220365950678	3177.716785998409
4	8638.653026157437	1558.1136613829667	16654.077167859985	4368.089101034208
4	8526.795668840123	1621.8298775763737	13545.863961813842	4099.695306284805
4	8780.244617698341	1551.0340818059215	18272.598249801114	3448.8719172633255
4	8642.900773903664	1723.775823485824	10260.116945107398	4638.09785202864
4	8528.211584755532	1773.3328805251404	9087.556881463803	4606.549721559268
4	8851.040413468794	1726.6076553166422	13163.898170246619	4563.379474940334
4	8940.243116139563	1559.5295772983757	17861.59506762132	4832.763723150358
4	9026.613986979515	1481.6542019508786	17875.740652346856	4514.833731105808
4	9022.366239233288	1682.714261938962	14288.1400159109	5639.539379474941
4	9236.169542460051	1450.5040518118794	17207.583929992044	2966.33492442323
4	9159.710083027963	1630.3253730688275	14271.05171042164	5150.743834526651
4	9390.504377239637	1522.7157634977407	15210.677008750994	4852.910103420843
4	9479.707079910408	1626.0776253226004	15460.750994431186	5705.900556881464
4	9219.178551475145	1825.7217693952748	12540.894192521877	4888.8194112967385
4	8665.55542855021	1855.456003618865	10299.098647573588	3783.2991249005568
4	8787.324197275388	1907.8448924889994	11246.499602227526	3596.155926809865
4	8359.717590821858	1825.721769395275	10317.991249005569	3086.722354813047
4	8188.391765057364	1875.2788264345913	10155.984884645983	4225.914876690533
4	9675.103476236854	1501.4770247666052	18668.13524264121	6305.4614160700075
4	9835.101974678075	1332.9830308329297	18809.75417661098	5598.226730310263
4	9808.199572285303	1508.5566043436502	17784.8138424821	6209.587112171837
4	9735.987860599442	1655.8118595461901	12938.993635640414	5105.92999204455
4	9683.598971729309	1725.191739401233	17901.12967382657	6718.09785202864
4	9553.334707511674	1709.6166643317335	16760.443914081145	6012.272076372315
4	9566.077950750358	1851.208255872638	18032.59984089101	5113.399363564042
4	10036.162034666158	1368.3809287181557	26524.65552903739	6675.248210023867
4	10360.406779294834	1491.5656349639044	15926.811455847255	6373.338902147972
4	10279.699572116517	1427.8494187704976	18127.45186953063	7235.1034208432775
4	10343.415788309923	1225.373442867005	14522.77247414479	4692.177406523469
4	10204.656028599833	367.3284197342902	28316.914081145584	7336.284805091487
4	9922.888761433434	339.01010142610954	32473.254574383453	8692.515513126491
4	9260.240113022004	465.02661789751386	19949.74383452665	5501.774065234686
4	9690.678551306351	431.0446359276969	23182.95863166269	4059.1535401750198
4	9543.423296103812	154.9410324229346	22495.198090692124	5030.702466189339
4	9224.84221513678	313.5236149487468	21011.1169451074	4187.272076372315
4	9420.238611463225	303.6122035408835	24521.691328560064	4546.066825775656
4	9120.06443739651	433.87646775851505	18647.77088305489	6671.713603818615
4	8995.463836840514	406.97406536574334	26884.96340493238	8462.042163882259
4	8862.367740792064	401.31040170410716	28690.812251392203	7603.500397772475
4	8705.201074181661	395.6467380424711	25114.165473349243	5137.469371519491
4	8376.708581806768	463.61070198210484	19321.909307875896	5403.764518695306
4	8451.752125323448	283.789380725157	19524.085123309465	5159.131264916467
4	8352.638011244815	307.8599512871107	15771.937947494034	4725.811455847255
4	8560.777650809941	312.10769903333784	13180.462211614957	5480.93476531424
4	8611.750623764665	196.00259396979675	14688.758949880668	6162.372315035799
4	8879.358731776974	207.3299212930691	10921.105011933174	6260.940334128878
4	8775.996869952114	169.10019157702504	10899.425616547334	6799.721559268099
4	8764.669542628842	249.80739875534027	10846.410501193317	7772.537788385043
4	8113.348221540684	263.9665579094305	12706.07000795545	4661.77645186953
4	6297.533560367724	549.219312002963	16819.490055688148	5157.144789180588
4	6190.7175593380925	584.8246369166955	12768.151153540175	5413.965791567223
4	5701.431361073334	615.8357339898141	15161.91169451074	4643.489260143198
4	5573.941295328291	653.7381859680698	14513.015910898966	4116.513126491647
4	5437.262475966451	798.4566565015779	17840.649164677805	3420.199681782021
4	5384.428755027065	620.4299881188607	19981.206046141608	3778.4001591089896
4	5160.459720610098	822.5763986695589	21975.784407319014	3332.7398568019094
4	5165.053957213523	605.4987191577295	19626.57597454256	4334.589498806683
4	5036.415332317624	582.5275361406048	18346.31662688942	3257.782020684169
4	4866.4285779909005	602.0530417051609	19937.94908512331	4683.583134447096
4	4996.215762037656	697.3834512262288	14814.260143198091	5170.244232299125
4	4844.60595412463	782.3768108639686	14508.140811455847	5007.6929196499605
4	4722.85868413387	676.7093689851947	20021.834526650757	5517.958631662689
4	4603.4085324448215	608.9443790846765	22222.240254574383	5247.9665871121715
4	4040.405858801884	816.1912910342835	20932.583929992044	3539.7056483691326
4	3354.015287685018	941.867792632655	14529.710421638823	4116.666666666667
4	3539.039026149286	858.0834582337407	17465.66905330151	2839.8472553699285
4	3390.670933984542	802.2272353011311	18036.342879872715	5367.617342879873
4	3249.2848696863743	770.8081099015383	16799.64677804296	3507.4550517104217
4	3210.883716420206	886.0115697000456	15958.167859984089	3342.8329355608594
4	2427.151088397028	934.8857647660789	22834.519490851235	3705.0127287191726
4	2538.8635342622474	924.4127229662146	19458.676213206047	4634.400954653938
4	2360.8218236645544	1055.3257454645181	16263.809864757359	3033.046937151949
4	2275.291982298996	941.8677926326551	17981.239459029435	3663.381861575179
4	2060.594625401778	1064.0532802977384	17337.309466984883	5559.863961813842
4	2184.525620033505	1011.688071298417	17215.623707239458	3717.0843277645185
4	3498.2823589897716	1434.5191838126239	12411.751789976133	3336.461416070008
4	3984.1228798019606	1381.6854628732367	14788.046141607001	3008.359586316627
4	231.67999255161078	1788.423949446796	15612.509148766905	4911.260143198091
4	1176.2902226541253	1515.3021354901712	19281.323786793953	6351.298329355609
4	1895.6412171133588	1315.1416933515939	16054.356404136834	7878.481304693715
4	4798.279706870282	1269.9899782196228	13422.369132856007	4358.252983293556
4	6365.598471649356	2085.029029754791	14705.42322991249	4752.262529832936
4	6587.339562110792	2078.507232976513	17133.867939538584	3299.198090692124
4	6441.064977226567	1960.1832057134775	10755.710421638823	3373.1113762927607
4	6154.105918982355	2153.9737385537246	13862.71121718377	4068.6245027844075
4	7066.220007234538	2079.469760850342	6151.21400159109	2718.755767700875
4	9349.398111335215	72.69864991034854	16811.210023866348	5021.666666666667
4	9777.047318163008	172.19254700905918	15643.689737470168	6502.117740652347
4	9937.63395909426	126.80936587631396	15514.74940334129	8305.398568019093
5	1352.7843809779351	2313.764553993101	1515.9196499602228	5728.412887828163
5	1386.9791420625488	2462.612337537891	2258.1336515513126	5841.550517104216
5	1279.3662174727347	2073.3954981336087	3095.78122513922	7238.876690533015
5	1234.108445448981	2146.813661638809	3234.3333333333335	6721.095465393795
5	1207.9595105019232	2214.197455540843	2057.5131264916467	5940.747016706444
5	1099.3408576449142	2240.3463904879004	1913.208432776452	6508.938743038982
5	1130.5184339279444	2337.9020324057697	2433.6865552903737	7426.053301511535
5	1036.9857050788532	2350.9764998792984	4013.101829753381	6878.601431980907
5	980.6649221159597	2453.5607831331404	2884.732696897375	6330.440731901353
5	1394.0192399329105	2149.830846440393	2004.3317422434368	6217.906125696102
5	1458.3858490333605	2271.523966770931	2456.242641209228	7239.393794749403
5	1502.6378927899195	2428.4175764532774	2149.2163882259347	6481.301511535402
5	1550.912849615257	2254.426586228624	2756.738265712013	7295.774065234686
5	1605.2221760437615	2394.2228153686633	2414.859984089101	6361.750198886237
5	1730.9382094430775	2284.59843424446	2477.9681782020684	8626.075576770087
5	1556.9472192184244	2136.7563789668643	2842.8082736674623	7165.399363564042
5	1798.3219419603288	2035.177823980217	3908.3715194908514	7759.147175815434
5	1844.585442251277	2108.595987485418	2741.3500397772473	8277.063643595864
5	1839.5568009153044	2169.945411784284	2392.2513922036596	8849.773269689738
5	1818.4365073042193	2242.35784702229	2424.57199681782	9483.54892601432
5	1708.8121261800156	2101.555889615056	3482.4709626093872	7911.957040572793
5	1656.5142562859005	1858.1696489539802	2678.480509148767	5859.587907716786
5	1759.0985395397422	1880.29567083226	3197.7836117740653	7207.188544152745
5	1865.7057358623622	1823.9748878693658	1740.0127287191726	5685.81861575179
5	1915.9921492220888	2000.9830628956029	2144.349244232299	7210.233890214797
5	2074.897215438824	2042.2179218505785	2546.4781225139222	8399.657120127287
5	2017.5707042087356	2345.9478585433258	2204.549721559268	7735.922832140016
5	2098.028965584298	2330.861934535408	2237.854415274463	7775.105011933174
5	2169.4356725551097	2297.6729017179887	2249.4407319013526	8354.40970564837
5	1898.894768679782	2346.9535868105204	2036.7621320604615	7650.683373110581
5	2006.5076932695965	2665.7694475111857	3159.485282418457	9603.295147175815
5	2210.6705315100853	1897.3930513745668	2106.4741447891806	6210.606205250597
5	2434.9479350944653	1890.352953504205	1745.0206841686556	8557.782816229117
5	2328.3407387718453	2278.564064641293	2694.1169451073984	7227.822593476531
5	2443.999489499216	2257.4437710302077	2808.9538583929993	7203.347653142402
5	2356.501130253292	2464.6237940722804	2585.8377088305488	5450.190135242641
5	2575.749892501699	2016.0689869035211	2039.2625298329356	7251.019093078759
5	2640.1165016021487	2166.9282269827	1642.090692124105	7111.396976929196
5	2552.618142356224	2197.1000749985355	1483.6642800318218	7963.268894192522
5	902.2181172747867	1941.645095131126	2836.6714399363564	11992.817024661894
5	3037.1931304184354	2382.9176148346305	1556.293556085919	5799.447891805887
5	2956.426541616415	2306.2301466791764	2022.2752585521082	7461.778042959427
5	2895.2397319179145	2167.5400446959084	2156.5369928400955	5636.992044550517
5	2741.8647956070063	1802.866658892845	2026.3937947494032	3577.6197295147176
5	2639.0709553135252	1874.659182272419	1873.1360381861575	3839.956245027844
5	2781.84017794336	1886.896544212119	1646.9387430389818	3628.5696101829753
5	2708.416006305159	1954.6099469451262	1676.7923627684963	3598.7271280827367
5	2691.2836995895786	1673.1506223320239	2112.401750198886	3501.654733492442
5	3468.8682683179177	2282.916613989052	359.02625298329355	4034.1169451073984
5	3584.5270190452884	2153.1776675209585	363.87509944311853	4369.540970564837
5	3540.2749752887294	2369.409244967782	403.46062052505965	3612.255369928401
5	3663.979552153656	2288.9509835922195	431.2044550517104	4618.408114558472
5	3685.099845764741	2373.43215803656	522.450278440732	3951.661893396977
5	3860.0965642565893	1615.1130445718857	1140.9514717581544	5106.721559268099
5	4093.425276706591	1537.671967997907	746.24184566428	4606.217183770883
5	4204.055386097989	1198.741541953351	823.956245027844	3927.9681782020684
5	4307.645397619026	1169.5754222047099	889.4661893396977	3704.320604614161
5	4643.558638861998	1157.5066829983757	837.2330946698488	3417.381861575179
5	4752.177537258135	1022.7390951943089	776.6690533015116	4258.501193317423
5	4856.773277046366	1002.6245298504184	520.497215592681	3390.733492442323
5	4494.710855317208	1139.4035741888742	537.3142402545744	3060.844073190135
5	5218.115532513882	1559.1890528394088	1375.0620525059667	5003.18138424821
5	5300.585250423834	1469.6792370590958	965.5807478122514	5172.617342879873
5	5415.238272884009	1441.5188455776492	752.5178997613365	6330.175019888624
5	5331.762826706865	1345.9746601941688	1051.8114558472553	5047.968973747017
5	5460.4960449077635	1555.1661397706307	775.7597454256165	6086.898965791567
5	5574.143339100745	1527.0057482891839	1150.7406523468576	6104.042163882259
5	5560.063143360022	1668.8134339636122	655.8472553699283	4837.262529832936
5	5529.891295344186	1388.215247416339	843.4630071599046	4349.164677804296
5	5596.269360979025	1315.802812178333	819.2625298329356	6022.059665871122
5	5642.532861269972	1445.5417586464273	828.7446300715991	8391.742243436755
5	5758.191611997343	1457.6104978527615	755.9252187748608	7546.508353221957
5	5755.1744271957605	1589.3609008552444	805.3293556085919	6012.810660302307
5	5741.0942314550375	1339.9402905910015	1282.359586316627	6850.49323786794
5	5843.678514708879	1341.9517471253907	887.0891010342084	8715.255369928402
5	5904.022210740551	1516.9484656172385	1163.0198886237072	6252.992840095465
5	6027.7267876054775	1397.2668018210898	1400.8305489260142	7844.793158313445
5	6097.1220380419	1520.9713786860166	1281.6046141607	8739.268894192523
5	6099.133494576289	1627.5785750086366	727.6173428798727	6771.797931583134
5	6000.572124391226	1248.4190182762998	1078.3015115354017	6693.171042163883
5	5967.383091573806	1307.7569860407768	1159.9108989657916	7920.618933969769
5	6133.328255660903	1273.562224956163	1006.8289578361178	7622.260143198091
5	6121.259516454569	1374.1350516756156	1359.7430389817025	7536.737470167064
5	6234.906810647551	1381.1751495459773	1614.2187748607796	8845.341288782816
5	6217.809430105244	1474.7078783950683	1578.5727923627685	9022.350039777248
5	6249.992734655468	1272.5564966889683	1021.1479713603819	7968.972951471758
5	6373.697311520395	1253.4476596122724	1744.21400159109	8000.2299124900555
5	6392.806148597089	1421.4042802337585	1902.6953062848052	9689.899761336515
5	6361.628572314061	1568.2406072441595	1006.5918854415274	7480.126491646778
5	6490.36179051496	1530.0229330907675	676.1089896579157	7945.884645982498
5	6607.026269509525	1477.7250631966522	948.6101829753381	9103.285600636436
5	6515.504997194823	1388.215247416339	1859.6356404136834	7963.634049323787
5	6503.436257988488	1264.5106705514122	741.8385043754972	5703.63723150358
5	6747.828226916759	1386.2037908819502	878.7987271280828	8237.500397772474
5	6697.541813557033	1225.2872681308256	789.8464598249801	5344.436754176611
5	6604.009084707942	1313.791355643944	851.7167859984089	6628.246618933969
5	6849.406781903405	1226.29299639802	928.4988066825775	6369.195704057279
5	6415.519500068906	1003.6795500975052	1052.2028639618138	7397.9419252187745
5	5640.103497140182	1003.6795500975053	800.3357199681782	3930.859188544153
5	6271.889793533068	955.4865080268921	624.1678599840891	6206.084327764519
5	6151.147822394695	955.4865080268921	586.9578361177406	5150.575178997613
5	6910.044442547679	1460.7294387319903	1158.9443118536196	6958.621320604614
5	7211.520633959775	754.1446151098911	794.0986475735879	4459.002386634845
5	7232.247122119357	867.198186889427	619.2044550517104	4263.693715194909
5	7380.676447353157	843.1328760394124	663.0660302307081	4071.6992840095463
5	7445.126553568909	786.8410111167917	762.8671439936356	4607.824980111376
5	7384.755567999723	702.8111257975178	803.695306284805	4340.190135242641
5	7316.2263411374	728.9174979355446	783.321400159109	4401.360381861575
5	7579.73753490561	688.1262914698776	751.7072394590294	5220.798727128083
5	7599.31731400913	755.8396942028849	740.7104216388226	7206.408114558472
5	7746.165657285531	715.8643118665312	1004.2211614956245	5786.702466189339
5	7680.8997269404645	610.6229991851103	718.6292760540971	5365.258552108194
5	7792.667632656392	811.3157349961921	2968.535401750199	7344.1877486077965
5	7533.235559534751	876.5816653412593	874.0254574383453	5832.409705648369
5	7587.895776198744	928.7944096173131	1188.4415274463008	5022.1034208432775
5	7168.562173731686	1552.8999183359717	1768.8830548926014	6807.453460620525
5	7446.758201827535	1350.5755342662633	1237.9244232299125	8355.503579952267
5	7488.365232422515	1632.0348588793659	1683.016706443914	6338.540970564837
5	7652.345882414496	1527.6093703272581	1133.703261734288	7352.59984089101
5	7675.188958035272	1423.1838817751507	1096.827366746221	7668.646778042959
5	7908.514659018887	1332.6274034213698	2320.2291169451073	7600.385043754972
5	5386.160056143097	2338.7050681230207	805.4009546539379	5146.808273667462
5	5489.750067664133	2271.321274220987	588.9968178202068	6032.070803500398
5	5541.042209291054	2336.6936115886315	684.813046937152	6572.447891805887
5	5667.763970957565	2245.1723392739295	847.2346857597454	5714.319809069212
5	5966.465266314339	2111.4104797370574	844.6300715990453	5049.256961018297
5	6316.458703298037	2097.330283996334	800.8552108194112	5611.326173428799
5	6466.31221511002	2043.0209575678293	873.2856006364359	4919.760540970565
5	6617.171455189198	2007.8204682160208	975.9665871121719	6566.295147175815
5	6593.033976776532	2159.685436562395	1028.2617342879873	4488.936356404137
5	6706.681270969513	2108.393294935474	866.2800318217979	5481.8719172633255
5	6736.8531189853475	1991.7288159409086	1094.3754972155928	5933.758949880668
5	6859.55196758308	1957.5340548562945	986.7191726332538	4636.235481304694
5	6828.37439130005	2092.3016426603613	1389.8194112967383	5708.1599045346065
5	7494.166504182827	1878.0816445174905	906.2354813046937	4276.93953858393
5	7407.6738732040985	1965.5800037634144	936.1670644391409	4554.96738265712
5	7308.106774751839	1871.041546647129	1081.931583134447	3492.2641209228323
5	7227.648513376279	1996.7575800464451	1114.8504375497216	5186.463007159905
5	7994.390505771381	748.7720649698276	1861.5314240254575	7560.645186953063
5	8118.39577342701	798.5373368579412	1737.2092283214001	7686.097056483692
5	8102.895114970056	600.2920734347996	1226.7788385043755	5704.079554494829
5	8361.511363962385	680.2428381075069	2276.9570405727923	6936.2577565632455
5	8232.61115153088	752.0353614870809	1731.7780429594272	7294.728719172634
5	8498.569817687025	607.6344905986197	2743.654733492442	6860.699284009546
5	8663.366291808323	551.3426256759991	1299.54415274463	6123.188544152745
5	9147.008984015654	1586.7614995098895	2067.5656324582337	7979.96260938743
5	9101.322832774107	1680.5812743809233	1654.7788385043755	6867.097056483692
5	8977.31756511848	1618.5786405531096	3422.733492442323	7600.560859188544
5	8780.703949953964	1608.7887510013495	2931.964996022275	5543.996817820207
5	8654.251209910397	1664.264791794657	2917.0700079554495	5897.953062848051
5	8307.525954952227	1714.8458878120837	1422.66984884646	4751.680190930788
5	8111.728163917025	1740.1364358207973	1048.2760540970564	5682.7669053301515
5	8392.371664400815	1577.7874340874428	1082.5807478122515	5335.9984089101035
5	9218.801507395227	1699.3452293551304	1363.5401750198887	6389.361177406524
5	8849.461952435306	484.3996218841304	1055.4526650755768	5902.3174224343675
5	8997.304007712903	382.821066897483	931.4606205250597	5198.4264120922835
5	8896.731180993453	392.87834956942834	712.4486873508354	5817.914876690533
5	8519.583080795494	823.330038337314	3178.2450278440733	6292.117740652347
5	8709.665723295273	713.705659131385	2424.636435958632	7389.821797931583
5	9722.26722396936	451.0718594215191	2760.5847255369927	5808.535401750199
5	9832.315030045515	527.4939469744039	3170.679395385839	6379.214797136038
5	9930.135302112958	1395.6488615865635	3075.8910103420844	5009.380270485282
5	8520.912007638011	1693.6949999453386	2352.844073190135	6467.361972951472
5	8444.489920085127	1803.7428060214932	1744.0540970564837	5204.494033412888
5	8693.625925507531	1767.0602039961084	1879.8313444709627	5463.400954653938
5	8462.831221097818	1921.4328208529357	1139.7311058074781	6366.647573587908
5	10027.955574180896	585.5747333437797	3367.7732696897374	5845.415274463007
5	10215.953909560987	1404.8195119107054	3603.066030230708	5486.6929196499605
5	10044.768433442554	1461.37185669984	3371.7541766109784	5173.560859188544
5	9448.67615053012	1519.4526432400328	4258.6046141607	7037.902943516308
5	9558.723956606262	1620.329798809841	3181.1487669053304	6643.656324582339
5	7934.702294888544	1565.4732898719	1629.6531424025457	6404.677804295943
5	7403.7155119737445	2087.4518487123546	2954.75338106603	4983.400954653938
5	7545.6689104742645	2058.898004186388	1600.7684964200478	4678.842482100239
5	7192.417062481588	2093.9784417468613	1984.186953062848	5982.617342879873
5	6554.545463758761	837.7810112016842	1950.648369132856	4946.456642800318
5	6317.613878907041	824.3098044855278	1063.1686555290373	3116.3142402545745
5	6158.91467630363	806.9520792007797	995.170246618934	6409.75815433572
5	6456.010742114904	707.2268107107221	1651.041368337311	5790.695306284805
5	6375.421303292854	2304.137536907545	2035.1193317422435	6204.820206841687
5	5996.753516895505	1587.782215269643	1725.0031821797932	7145.712012728719
5	2626.1775082463937	2388.9951659991325	4553.821797931583	6116.59984089101
5	2728.155524410561	2383.284397093939	3797.7947494033415	5876.217183770883
5	2577.228060487593	2527.6852679824	2121.071599045346	5720.91169451074
5	2389.3661741916676	1971.9754386539134	2951.9713603818614	7251.203659506762
5	2301.8678149457437	1994.101460532193	2707.2983293556085	6566.105011933174
5	2215.375183967014	2140.937787542594	2602.285600636436	8403.59029435163
5	1780.9005725389782	2438.633354632174	2594.9904534606203	5998.8400954653935
5	1159.3605647975419	2476.851028785566	2689.9594272076374	6076.035799522673
5	1297.1453374031923	2485.9025831903173	2249.3866348448687	5961.548130469371
5	1068.8450207500346	2509.0343333357914	2960.4574383452664	5897.112967382657
5	1086.948129559536	1943.8150471724662	2835.640413683373	11324.814638027048
5	1228.7558152339643	1893.5286338127398	2091.1527446300715	10909.914081145585
5	797.298419299903	1923.700481828576	2104.927605409706	9035.737470167065
5	657.5021901598636	1931.746307966132	2053.552903739061	7026.2322991249
5	2044.4013785439447	2487.9140397247065	2328.261734287987	6546.533810660302
5	1932.7655408853516	2485.9025831903173	2428.599045346062	6301.949880668258
5	2401.4349133980018	2098.6972003204237	2236.8464598249802	7579.245823389021
5	2501.0020118502603	2040.3649608231412	2631.4606205250598	8546.67859984089
5	2478.8759899719807	1680.3142411675003	1991.6642800318218	4838.2322991249
5	2509.047837987817	1804.0188180324274	1735.1249005568814	4256.453460620525
5	2397.412000329224	1780.8870678869532	1751.296738265712	4948.961813842482
5	2272.7016951971023	1814.0761007043725	2044.5839299920447	5485.551312649165
5	2644.8211540590773	1791.950078826093	1917.6197295147176	3731.45584725537
5	2803.7263430453777	2176.138276894402	2005.5075576770087	4530.431185361973
5	2845.9669302675475	2387.341213005253	1927.1463802704852	6162.785202863962
5	2942.516843918222	2441.650539433758	1502.9156722354812	6249.44630071599
5	2244.5413037156554	2583.458225108186	1818.6420047732697	7910.691328560064
5	1912.0842496326793	1688.5080364114538	2068.8711217183773	5936.420047732697
5	2022.4298646165412	1638.9145355978878	1967.9108989657916	2902.3221957040573
5	2155.09247929283	1633.9551855165312	1608.7239459029436	3467.607796340493
5	4553.925029426018	2269.7494338907572	977.1312649164678	2925.0867143993637
5	4335.35785902477	2251.4081328780653	1179.4017501988862	4975.499602227525
5	4145.831081893613	2523.4707645663348	1220.824184566428	3328.1622911694512
5	3797.346362652459	2385.9110069711423	999.1694510739857	4174.912490055688
5	3890.5813094669784	2454.6908857687386	843.5910898965792	2975.6443914081146
5	4873.369355397078	2532.6414150726814	1639.72553699284	4356.929196499602
5	4676.200369510636	2557.0964830896046	1058.024661893397	4223.5489260143195
5	4511.128660396403	2558.6249248406625	924.4184566428003	4605.910898965792
5	6265.779790610641	2248.3512493759495	1019.7175815433573	5562.421638822593
5	6163.374193289776	2213.1970891016226	824.9610182975338	5284.546539379475
5	5888.254678099389	2327.83022043095	733.357199681782	7721.0580747812255
5	6893.969350295354	2185.6850909382433	1210.8512330946699	5325.117740652347
5	8066.284173356608	1846.371045525605	1361.3476531424026	5391.413683373111
5	8049.471314094976	1947.248201095413	1563.1304693715194	3933.00477326969
5	8205.372372702856	1857.0701377830092	1549.2871917263326	4866.7422434367545
5	8162.576003673241	1548.3249040693545	1396.4526650755768	5656.85123309467
5	8384.200057576607	1323.643966663873	1141.6451869530629	7397.179793158313
5	8446.866169369972	1438.2770979932002	1137.184566428003	6705.9490851233095
5	8323.062387534299	1519.284510799258	1324.881463802705	5646.174224343676
5	8203.8439309518	1283.9044811363729	961.175815433572	7041.210023866349
5	8049.47131409497	1299.1888986469498	959.1368337311058	7325.880668257757
5	3565.9192372896114	1381.9276496554653	1047.376292760541	4038.1853619729513
5	1586.130445271248	2637.1206331969233	1664.6889419252188	5480.568814638027
5	1439.4000371697089	2693.672977986058	1595.6245027844072	6432.3595863166265
5	1870.4206109679794	2673.803235222308	1925.7080350039778	7043.050119331742
5	1769.5434553981713	2644.7628419522116	1827.752585521082	6371.361972951472
6	784.8932613305968	2707.0752034074735	8443.481304693716	7754.165473349244
6	682.5491321458776	2721.080189506435	5139.283214001591	9269.242641209228
6	901.2423766142776	2703.8432835384824	7375.014319809069	6924.230708035004
6	752.5740626406855	2846.047757774092	5410.121718377089	13909.123309466984
6	458.4693545624924	2890.2173293169712	6359.1527446300715	8204.983293556086
6	572.32217367775	2781.014072263776	4556.447096260938	11836.033412887828
6	987.8378745361372	2756.2245564314353	8761.736674622116	8165.260938743039
6	874.7206791214475	2806.8579677122966	7903.715194908513	10935.538583929992
6	1097.7231418626384	2800.3941279743144	6944.619729514718	8918.012728719174
6	1056.8927489163952	2572.7141031357014	7401.360381861575	8310.555290373906
6	964.0298146337242	2484.8133103795853	2233.2903739061258	7115.186953062848
6	953.3966542196779	2596.1070560466037	3426.4789180588705	7403.661893396977
6	1047.6773432242219	2440.8629140015273	5016.090692124105	7250.211614956245
6	1171.0220040271593	2703.147537548003	6076.727923627685	8613.889419252188
6	1287.2778912207323	2754.895584896362	5501.165473349244	9987.419252187748
6	1326.9750666996122	2681.8812167199103	4795.0787589498805	12650.555290373906
6	1224.1878493638312	2216.857494879856	5227.585521081941	10042.264120922831
6	1171.0220472935996	2078.626409497254	3118.45107398568	8436.984089101034
6	1279.480283516872	2109.1081360175203	3905.238663484487	7618.882259347653
6	1257.5050853278428	2304.049410275036	5301.607796340493	9021.848050914876
6	1138.4136886905242	2292.707372500053	4511.296738265712	7984.053301511535
6	1304.9998685105832	2420.305297468609	3269.955449482896	8728.848846459825
6	1346.1147554448955	2199.844438217382	4044.500397772474	9225.949880668259
6	1280.898038238745	2564.916279099639	4246.84645982498	8733.984884645983
6	1429.7622840353933	2566.3340338215116	4320.414478918059	7282.295942720763
6	1481.510331383752	2613.8288170042515	5136.073985680191	7876.57199681782
6	1580.0442845539144	2622.3353453354885	7766.425616547335	7923.932378679396
6	1626.1213130147817	2715.1982796181596	5718.618138424821	7442.597454256165
6	1509.8654258212089	2725.122735737032	5310.361972951472	8389.89737470167
6	1567.284492057059	2791.757207665056	5423.428798727128	8923.243436754177
6	1470.8771709697057	2769.0731321150906	5932.595863166269	8294.417661097852
6	1669.3628320319035	2850.5940286227788	6803.548130469371	6361.964200477327
6	1692.0469075818692	2786.0861887775645	5351.129673826571	6812.066030230708
6	1672.9072188365858	2633.677556176234	5349.410501193317	6961.798727128083
6	1634.627841346019	2566.334206887274	6014.3245823389025	6802.000795544948
6	1531.1317466493015	2532.3080935623257	4741.803500397772	7043.061256961018
6	1382.9763782135894	2433.7739673264014	2532.763723150358	8416.006364359586
6	1450.3197275025495	2496.8640524497428	2976.1607000795543	6573.916467780429
6	1338.317104474595	2310.4293065234638	2858.9323786793952	9189.817024661894
6	1245.4541701919238	2506.079458141916	4564.332537788385	8620.797136038185
6	1205.7570379794843	2410.381014415499	5095.898170246619	8422.128082736675
6	1407.0782084854277	2204.0977023830005	4666.773269689737	11305.886237072395
6	1432.597793479139	2331.6956273515566	5688.377883850438	10385.707239459029
6	1521.2074635961917	2290.580740417244	4631.111376292761	9639.992840095465
6	1537.5116428977294	2435.191722048274	5606.515513126492	8682.439936356404
6	1625.4124356538455	2379.1904105342965	6675.146380270486	8292.87907716786
6	1519.7897088743189	2163.691692809625	3902.941925218775	11476.217183770883
6	1642.4254923163194	2173.6159758627346	9310.735879077169	8428.324582338902
6	1687.084766055314	2282.783089446943	11083.096260938742	8448.887828162291
6	1682.1226245287592	2473.4710995388405	6098.234685759746	7741.659506762132
6	1791.9986154739045	2462.1290617638574	5899.112171837709	7226.8472553699285
6	1791.9986154739045	2340.9110330437297	11017.706443914081	9657.68337311058
6	1770.7322946458116	2233.8705515423303	10786.688146380271	8842.718377088306
6	1589.9685676070244	2083.588551023809	4645.540175019889	8583.457438345267
6	1788.4542286692224	2126.830070040931	3950.780429594272	9343.788385043756
6	1858.6330874019282	2181.4136268330353	4433.046141607001	9288.745425616547
6	1926.6853140518244	2283.49196680788	7781.162291169451	8302.71121718377
6	1920.3054178033963	2391.9502030311523	8923.688941925218	7630.9912490055685
6	2050.0298883218807	2357.9240897062036	9337.378679395386	5890.94431185362
6	2006.0794919438226	2211.1864759923646	6577.198090692124	7741.166268894192
6	1870.684002537847	1958.826135498999	11082.713603818616	9788.669053301512
6	1756.5547474270834	2001.3587771551843	5303.319013524264	9026.80906921241
6	1879.1905308690843	2031.131626314514	6741.806682577566	9791.879872712809
6	1741.6683228474185	1859.5833049679002	6263.941129673826	8586.658711217184
6	1702.6800679959151	1950.319607167762	7378.322195704057	8835.73508353222
6	1453.8641143072314	2019.7895885395312	4004.286396181384	8685.171042163882
6	1589.2596902460878	1956.6995034161896	4456.273667462212	8078.6754176610975
6	1524.0429730399371	1975.1303148005368	3968.3126491646776	7883.293556085919
6	1721.8197567411985	1775.9357763774024	5741.431185361973	8802.796340493238
6	1633.9189639850827	1782.31567262583	3980.1718377088305	12035.434367541766
6	1516.2453220696366	1869.50758802101	3219.011137629276	12407.408114558473
6	1353.7847443019348	2517.1389586996816	3398.6873508353224	9434.404136833731
6	1747.9037018949095	2939.316619148779	4528.169451073985	5648.193317422434
6	1812.5713314203947	3044.183045406322	1188.3850437549722	6244.613365155131
6	1728.67819041436	3047.67859294824	1317.8082736674621	6448.780429594272
6	1907.8250019376633	3073.895199512626	1183.956245027844	9234.175019888624
6	1993.465916714657	3061.660783115912	878.2529832935561	7737.782020684169
6	2258.253643014954	2959.4160175148077	1204.2673031026252	5384.284009546539
6	2369.2372774708538	2893.0006142183634	812.6085918854416	5174.275258552108
6	2190.9643528330303	2989.1281716211115	882.9968178202068	6289.492442322991
6	2066.8724150949374	3045.9308191772807	881.9721559268098	7767.130469371519
6	2501.1941971782626	2906.1089175005563	1410.5155131264917	5139.105011933174
6	2599.9434152374492	2905.2350306150765	1992.5719968178203	5089.261734287988
6	2717.9181447771857	2923.586655210147	3542.538583929992	5816.673031026253
6	2810.5501546380156	2946.3077142326147	1589.054892601432	6415.216388225935
6	2835.8928743169213	2837.0718535476735	1246.5513126491646	5582.074781225139
6	2901.4343907278862	2789.0080748462997	1367.912490055688	5100.095465393795
6	2951.2459432002192	2935.8210716068597	2424.9737470167065	7294.723150357995
6	3090.1939579914642	2815.2246814106857	1835.1829753381066	5044.635640413683
6	2999.3097219015935	2805.6119256704105	2023.5306284805092	5093.587112171837
6	3070.0945596254346	2919.2172207827493	1849.4073190135243	5595.945902943517
6	3197.6820449054458	2816.9724551816444	1496.1996817820207	4524.935560859189
6	3081.4550891366684	3000.4887011323453	1554.7128082736674	6393.099443118536
6	3215.1597826150364	2944.5599404616555	1401.0342084327765	5464.958631662689
6	3382.9460646271054	2780.2692059915044	3459.357199681782	4773.90214797136
6	3313.0351137887437	2920.9649945537085	1645.9236276849642	5308.799522673031
6	3467.71309251862	2747.935391228762	3317.6165473349242	5177.3945902943515
6	3528.885174502187	2828.332984692878	2083.6634844868736	4614.853619729514
6	3643.3643565000057	2847.558496173428	2028.8178202068416	5078.025457438345
6	3749.925241906066	2823.8054264296125	1436.4144789180589	6101.252983293556
6	3856.5785975827735	2837.810412528574	1917.4630071599045	5960.067621320604
6	3941.68582079954	2829.191959544598	2027.8019093078758	5374.243436754176
6	4030.024963885297	2828.1146529216003	2078.840095465394	6811.726332537788
6	4147.451385791975	2821.6508131836185	1705.3428798727127	6059.556881463803
6	3682.054924657252	2451.0573348726352	482.4335719968178	5071.90692124105
6	3944.9177406685303	2468.294240840588	792.8058870326173	5862.059665871122
6	4153.915225529957	2396.114697099786	2333.0509148766905	7559.7669053301515
6	4152.83791890696	2509.2318925144755	2523.9443118536196	5920.617342879873
6	4121.596026840046	2621.271781306168	936.8273667462212	4792.1877486077965
6	4287.50124678159	2545.860317696375	990.9363564041369	6224.918058870327
6	4243.331675238711	2616.96255481418	1874.4844868735083	5475.735879077168
6	4213.167089794793	2699.915164784952	1540.941925218775	4762.727128082736
6	4150.683305660965	2738.698203212846	1313.958631662689	3945.661893396977
6	4032.1795771312904	2711.76553763792	1491.5672235481304	4051.1686555290376
6	3905.0573956176395	2674.0598058330233	1100.958631662689	3609.8583929992046
6	3877.0474234197163	2560.9426104183335	1321.903739061257	6225.210819411297
6	3786.5536670879646	2621.271781306168	720.4343675417662	3903.8766905330153
6	4010.6334446713495	2592.184502485248	809.3396976929197	5933.261734287988
6	4518.292083603499	2519.6506232656834	2995.1471758154335	3282.0596658711215
6	4607.996034066066	2497.7996609735196	2751.354813046937	3051.8918058870327
6	4497.591171958291	2714.584207924725	2484.363564041368	3831.053301511535
6	4752.3273902590445	2496.6496103265636	4662.260938743039	3984.491646778043
6	2395.2829896516287	2086.368456011714	6361.775656324582	7107.910103420843
6	2575.3036880604113	2091.6117773245915	3066.013524264121	5895.959427207637
6	2418.877935559576	1948.2943281059488	4300.688941925218	8023.674622116149
6	2688.0350962872703	1984.9975772960888	1227.862370723946	7862.7104216388225
6	2599.772520853838	1878.3833772675864	1987.147971360382	6743.552903739062
6	2853.1997176429018	1941.3032330221126	2033.1408114558471	6337.05568814638
6	2989.5260717777082	1897.6088887481365	2099.774860779634	7517.509944311853
6	3162.5556751026543	1867.8967346418324	2035.299124900557	6861.140015910899
6	2496.6538683672547	2196.478203582135	1878.8225934765314	3695.7462211614957
6	2086.408547715977	1940.893268490018	5600.32060461416	9464.277645186952
6	1956.256946966557	1913.0036397579997	4375.630867143994	7785.772474144789
6	2120.938564241333	2035.1867751554141	6767.351630867144	7639.132856006364
6	2543.2672278976133	1793.4766594779203	1638.0397772474146	5879.375497215593
6	2423.740247617534	1818.7101330926037	2216.810660302307	5197.968973747017
6	2757.087714843088	1843.9436067072875	1948.9769291964997	6525.174224343676
6	2496.784513344249	1708.4796957231977	2511.0755767700875	6464.980111376292
6	2397.1786964441826	1720.4323937512054	2193.0429594272077	6573.272871917264
6	2604.3587955963203	1703.1673854885275	2434.33969769292	6030.136833731106
6	2689.355759351043	1712.4639283992003	3513.472553699284	6440.276849642005
6	2289.604414192111	1754.9624102765613	3211.1089896579156	7069.218774860779
6	2193.9828299680476	1746.993944924556	2221.700079554495	7205.6825775656325
6	3418.470339059527	2056.4360160940946	358.87430389817024	2146.388225934765
6	3612.369662624989	2036.5148527140818	556.2299124900557	3612.24184566428
6	3377.2999347408327	1946.2055787246886	425.69848846459826	3450.096260938743
6	3547.397780428393	1904.152761545664	814.7963404932378	3174.4144789180586
6	3665.5966831498044	1772.6730832375767	989.7486077963405	3516.0429594272077
6	3496.930833199026	1767.3607730029066	1976.3023070803501	3938.5950676213206
6	3603.1770378924293	1673.0672663375103	2245.890214797136	10482.254574383453
6	3747.9374917871924	1667.7549561028402	1359.3118536197296	3845.8130469371517
6	3783.795585871216	1849.7015816402943	729.3675417661098	2690.7016706443915
6	3912.6192711808108	1629.2407069014814	1597.9291964996023	5373.303102625298
6	4009.5689329635416	1503.0733388280644	1300.5011933174223	4130.648369132856
6	3919.2596589741484	1941.338933188355	563.7820206841686	4551.175019888624
6	3998.944312494201	1849.7015816402943	662.1400159108989	6899.647573587908
6	4017.537398315547	1727.51844624288	1306.0111376292762	4042.6770087509944
6	4117.143215215614	1801.890789528263	1342.5839299920447	3714.9793158313446
6	4098.550129394268	1963.9162516857036	577.1034208432776	3494.1042163882257
6	4212.764799439677	2001.1024233283952	667.6093874303898	3898.9522673031024
6	4248.6228935237	1904.1527615456641	691.2871917263326	4285.844868735084
6	4235.342117937025	1731.5026789188828	782.4709626093875	4326.497215592681
6	4074.644733338252	1609.3195435214686	1286.5266507557676	3661.673031026253
6	4192.843636059663	1570.8052943201096	1382.8035003977725	4412.649164677804
6	4426.585286385152	1882.9035206069834	583.5783611774066	4747.845664280032
6	4357.525253334439	2014.3831989150704	552.1137629276054	3570.2322991249007
6	4418.616821033147	1663.7707234268378	595.9156722354813	2829.8464598249802
6	4328.3075470437525	1588.070302582787	1236.837708830549	2739.8369132856005
6	4153.001309299636	1463.2310120680377	1058.2871917263326	4432.509148766905
6	4332.291779719755	1449.9502364813623	595.4773269689738	3318.1416070007954
6	4418.616821033145	1552.2122084987634	768.3619729514718	2803.992044550517
6	4535.487646195891	1480.496020330716	888.4335719968178	2674.6388225934766
6	4454.474915117171	1437.9975384533545	837.69769291965	14059.66507557677
6	4621.812687509282	1420.7325301906765	1343.4924423229913	3003.5043754972157
6	4546.112266665232	1580.1018372307824	659.8703261734288	3468.3747016706443
6	4555.408809575904	1683.691886806851	871.6054097056484	3026.450278440732
6	4527.519180843886	1787.2819363829199	620.5306284805091	3486.742243436754
6	4661.655014269309	1592.0545352587903	953.5194908512331	2612.7947494033415
6	4734.6992799960235	1653.1461029574975	978.5990453460621	2985.7987271280826
6	4668.295402062646	1732.8307564775505	725.4534606205251	4063.0127287191726
6	4771.885451638715	1449.9502364813623	1255.8019093078758	3955.244232299125
6	4834.30509689609	1550.884130940096	1385.8671439936356	2778.9968178202066
6	4811.727778398741	1738.1430667122202	715.9729514717582	4720.719968178202
6	5020.235955109546	1456.5906242747	922.9960222752585	4341.472553699284
6	4880.787811449454	1427.3729179840143	959.2410501193317	3574.7255369928403
6	5065.390592104243	1548.227975822761	722.8217979315831	4634.63245823389
6	5211.479123557672	1395.499056575993	1165.349244232299	3754.505966587112
6	5216.791433792342	1521.6664246494101	1164.8798727128083	4230.011137629276
6	5348.2711121004295	1517.6821919734075	774.5202863961814	4442.739061256961
6	5486.391178201855	1427.3729179840143	1012.4908512330946	6471.281622911694
6	5487.719255760523	1576.1176045547797	1269.4455051710422	3752.412092283214
6	5392.0976715364595	1772.673083237577	1467.2028639618138	4242.6332537788385
6	5247.337217641697	1878.9192879309803	1135.4900556881464	3329.146380270485
6	5631.151632096618	1662.44264586817	902.431185361973	3020.015910898966
6	5705.523975382001	1491.1206408000564	675.5107398568019	5080.919649960223
6	5759.97515528737	1635.8810946948192	806.6284805091487	2763.151153540175
6	5939.265625707487	1448.6221589226948	783.1662688941925	3902.436754176611
6	6082.698002043582	1441.9817711293572	944.5584725536993	3488.6133651551313
6	6041.527597724888	1341.0478766706235	1272.9721559268098	4022.236276849642
6	6174.335353591643	1351.672497139964	1481.650755767701	4491.328560063644
6	6037.543365048886	1570.8052943201092	888.6030230708035	2671.5322195704057
6	4967.112852762844	2452.648793275361	1501.4677804295943	15310.671439936357
6	5083.983677925588	2416.7906991913374	1460.2179793158314	4095.408910103421
6	5365.536120363107	2372.964139755308	1499.2203659506763	4930.4510739856805
6	5681.618579325985	2325.1533476432764	720.6968973747016	4115.035799522673
6	6413.388989914118	2192.345591776522	1157.8257756563246	3096.7517899761338
6	6806.499947279713	2035.632439853751	1062.6793953858394	6216.777247414479
6	6896.809221269105	2002.4305008870624	965.8050914876691	3319.819411296738
6	6689.6291221169695	2074.14668905511	1093.892601431981	3048.69769291965
[truncated: 4,132 more rows]
