# Supplementary material for: Spatial microenvironments tune immune response dynamics in the Drosophila larval fat body
Source: bioRxiv. 2025 Sep 15:2024.09.12.612587. Originally published 2024 Sep 16. Preprint. [Version 2] doi: 10.1101/2024.09.12.612587 (PMC11429692; doi:10.1101/2024.09.12.612587)
Supplement: Supplement 12 [file media-12.zip › SupplementalDataFiles_revision/Fig3/timeseries_1.csv]

t	y	x	particle	mean_dpt
0.0	583.3821377647108	488.06655433643505	4	483.16814159292034
0.0	402.41023164682304	580.4933667671294	3	388.46086956521737
0.0	2138.836241873271	239.34789854844286	162	326.1517857142857
0.0	1584.4649383311078	615.9808668409687	14	252.1909090909091
0.0	1729.4923253859824	531.8601076915152	55	361.60526315789474
0.0	2030.3408737611828	563.9003890206425	136	337.08035714285717
0.0	1415.6664787948944	601.9824245122282	35	265.9727272727273
0.0	554.544003558753	595.3054084248886	66	435.9826086956522
0.0	1531.9700748269408	550.7759045134416	104	262.5765765765766
0.0	1624.8281078618859	602.2743202737964	50	268.1504424778761
0.0	1364.7940788436913	645.6844631376208	11	321.33035714285717
0.0	2107.122487702591	249.46094003553407	161	280.23893805309734
0.0	1796.7498069477592	547.9391374024218	84	365.990990990991
0.0	1785.2399226344726	569.5830856711007	142	300.704347826087
0.0	1353.5031190746126	584.6701480310231	40	261.13793103448273
0.0	1605.4273298379687	634.4691092571106	46	258.9478260869565
0.0	1593.84133979572	547.6228437347095	29	255.64864864864865
0.0	1514.1870159883495	640.4140132111273	20	254.85087719298247
0.0	297.61835779985825	586.6901432430454	149	384.17391304347825
0.0	1783.2846321155566	518.9485900413438	85	304.84684684684686
0.0	2041.3517421052738	424.4991355598196	120	286.1896551724138
0.0	2116.070413013561	401.19097935882553	126	277.1061946902655
0.0	255.99445983462186	569.1769520165261	56	508.85840707964604
0.0	1341.9615071630399	625.6585251222593	31	325.95535714285717
0.0	2512.68869528216	509.37509105440057	92	330.4347826086956
0.0	1764.310062399993	566.2175102956481	26	290.27433628318585
0.0	1892.5022768163724	491.86319420603377	110	285.5964912280702
0.0	2129.035713442164	266.73162999386767	160	302.6
0.0	438.5488150948998	646.1937332233306	73	439.76521739130436
0.0	1533.36974106989	357.42548290784845	153	444.7217391304348
0.0	1386.0604221907888	625.0392749990875	21	323.1171171171171
0.0	1471.8009953546293	656.3420379596059	44	253.61607142857142
0.0	2154.3188954508114	510.32406373045166	132	330.92241379310343
0.0	1710.948419328617	566.7979262806093	83	305.29464285714283
0.0	1478.5905138697415	630.9535785781864	12	252.26785714285714
0.0	1564.393383317208	638.2775877805038	51	253.31304347826088
0.0	2254.451923539554	222.6323549351909	164	281.3478260869565
0.0	1736.5715571264598	505.43606895466087	81	297.4561403508772
0.0	499.5455720973271	604.0517787575033	77	371.3783783783784
0.0	872.3522744448006	721.627637649945	150	304.6810344827586
0.0	1722.2973063134234	466.38615911869874	105	288.02608695652174
0.0	1949.3734139157714	441.9571594380044	114	294.9646017699115
0.0	1995.2573178658188	467.64794462907446	122	319.1913043478261
0.0	1850.2327457928998	565.4677949169253	140	296.7586206896552
0.0	1455.5352259545712	609.0425397737763	22	253.26126126126127
0.0	1425.2332957372219	622.8592441286113	36	275.14159292035396
0.0	365.50981274175456	592.404359598932	65	378.46086956521737
0.0	2446.213880053271	218.02297264392945	96	343.97297297297297
0.0	1531.9700748269408	550.7759045134416	103	262.5765765765766
0.0	584.6993051382043	677.8251176319509	63	391.04424778761063
0.0	1837.9343655742612	539.2547847879787	54	278.3693693693694
0.0	1958.7173217796558	410.00735176522824	115	278.2522522522523
0.0	567.3034060827043	575.7833515632014	2	480.6106194690266
0.0	2190.6756972113703	277.41697447814715	163	314.30434782608694
0.0	1632.4996703810548	621.109507070054	25	273.14285714285717
0.0	2533.6185197420914	515.0832249980181	93	346.4778761061947
0.0	2004.6568264068646	545.3253190590372	137	342.37068965517244
0.0	1333.1989188878108	605.935078468628	39	305.1592920353982
0.0	1643.7931320679568	521.7068559669235	104	304.070796460177
0.0	1871.850490271558	501.4633747618004	109	283.8495575221239
0.0	1544.9367053028418	338.4247340134581	152	411.9189189189189
0.0	1843.9584100306397	579.860870873393	141	287.11504424778764
0.0	2039.0781706669513	443.2798665415129	121	287.5045045045045
0.0	2075.795196859142	395.5246827342894	125	294.69827586206895
0.0	1760.1350241203588	514.9372499441934	82	278.0438596491228
0.0	1799.3892372415846	478.01089042092747	106	275.4909090909091
0.0	1357.9783873532863	665.3175578916428	143	322.42727272727274
0.0	589.8899858452899	656.0949850518358	62	375.9561403508772
0.0	1320.1135865242638	651.8618952589347	33	308.56140350877195
0.0	2557.0232293253225	548.5805118806499	98	302.15315315315314
0.0	616.5177765685107	681.6125954421503	61	421.67826086956524
0.0	614.5500227498674	516.3067681861692	70	532.8869565217391
0.0	1967.069093810224	478.06498490543913	117	326.77477477477476
0.0	595.4285582967681	638.9146907967481	59	381.17857142857144
0.0	2575.873250686616	471.4618203213575	99	358.3805309734513
0.0	1533.2113598682486	624.755002620222	43	243.8495575221239
0.0	1482.8658909453761	588.2492160672482	42	249.2566371681416
0.0	2005.9688813047508	406.69283865922694	118	285.8636363636364
0.0	1401.6528799468606	582.486129773294	17	364.5
0.0	2090.0628448995035	525.7626038529311	134	301.14414414414415
0.0	1580.6538923682324	522.1636440720663	47	284.98214285714283
0.0	2128.9700921958347	513.2315432075384	133	322.0450450450451
0.0	1593.814313464018	593.6939681262123	89	251.66071428571428
0.0	1559.649990846338	589.1836969046404	48	257.2767857142857
0.0	1890.391417705599	429.34765536766355	112	306.74782608695654
0.0	603.1592191392584	615.0658885506176	68	425.6194690265487
0.0	288.9036869844858	645.8277356779353	8	442.80357142857144
0.0	1154.8353455333581	469.18939762624075	155	371.4424778761062
0.0	1190.665304437136	447.90284691862524	156	274.17857142857144
0.0	638.5653785419795	534.4179825792878	69	483.30434782608694
0.0	402.98124854933815	586.4838394784049	9	414.5321100917431
0.0	620.813155777322	642.09133553653	60	365.01785714285717
0.0	2557.0232293253225	548.5805118806499	99	302.15315315315314
0.0	2165.1503218802454	390.4874961399739	129	274.3157894736842
0.0	1712.9773771060825	586.8770408568784	28	284.6991150442478
0.0	1424.0918017774409	664.0483755259588	32	296.60714285714283
0.0	1294.7171238419735	603.677253307633	16	364.9568965517241
0.0	627.8310454743043	663.4644579923972	7	380.0263157894737
0.0	1155.1090538970816	447.61267315617425	154	255.42857142857142
0.0	2227.8118459278785	225.60355935954624	167	283.04424778761063
0.0	1699.068486251447	535.2134183935403	88	336.125
0.0	560.6315593852704	653.7013816260485	5	420.6521739130435
0.0	2197.983200450959	380.1317250552278	127	367.0619469026549
0.0	1377.1873551606268	607.0823231540874	34	423.76106194690266
0.0	536.6526945306703	636.4848334943845	57	373.73275862068965
0.0	1828.080498961144	555.2586428893276	19	292.7477477477477
0.0	2230.6491043484625	492.22587541423286	130	309.79646017699116
0.0	1795.6253695993273	495.86363790362645	86	299.93693693693695
0.0	278.09121840505026	590.4089671875049	72	386.69642857142856
0.0	2049.0585980385376	537.9441619347632	135	350.1981981981982
0.0	1685.2850558857144	567.8831223483245	49	290.84684684684686
0.0	1444.1375957641662	636.1918285068596	41	280.27433628318585
0.0	1615.4925271361863	528.9217517593444	102	308.1517857142857
0.0	2395.9637135258517	248.22346669891613	101	478.07207207207205
0.0	559.3494512849076	624.0258185537623	67	425.1261261261261
0.0	2507.031891807356	245.9532801188904	97	384.85585585585585
0.0	1303.514792554985	626.794710156965	10	375.86206896551727
0.0	636.9285821263165	621.8561114124183	6	351.3157894736842
0.0	1653.1645386000912	541.3270381090629	87	263.0
0.0	1490.6841893185713	553.7479181146199	15	302.9478260869565
0.0	1622.3853237896335	650.6533760934135	113	284.32173913043476
0.0	1950.0075919691355	497.08884537583083	116	323.11504424778764
0.0	618.5880138092867	591.6785803737073	58	440.6608695652174
0.0	1836.7297583480486	323.7015919293966	158	275.4736842105263
0.0	1585.3926120333983	614.230930254004	18	253.05217391304348
0.0	1842.3967987603355	477.7533990448424	91	303.5739130434783
0.0	1749.0676254974173	551.024468420383	27	300.6666666666667
0.0	1869.5023213391955	417.301301509885	111	258.11206896551727
0.0	2638.66133047902	453.3734044144557	100	386.5344827586207
0.0	2009.536946651759	447.9290557582633	128	303.6666666666667
0.0	569.4788645206418	694.5085077838064	148	387.4732142857143
0.0	2028.754151025341	398.2426724052332	119	280.61607142857144
0.0	1656.943797022191	590.2668714975656	53	285.72972972972974
0.0	1737.193466207067	481.92697628809634	90	285.4070796460177
0.0	1712.9850533442407	500.98634226849174	80	302.22522522522524
0.0	1543.7120724161714	605.6086447334966	37	245.24347826086955
0.0	2569.9995782190904	502.4911276012621	94	376.89814814814815
0.0	482.4387409544533	621.4992904486206	78	396.79824561403507
0.0	1688.6624282610524	604.5525509013888	52	277.3652173913043
0.0	2252.072510548675	280.532960486132	165	368.99107142857144
0.0	1504.5413808923745	665.036076373068	45	276.15315315315314
0.0	1991.2740356695706	431.3443050696064	123	281.1465517241379
0.0	1681.9632977640547	514.841917957664	13	328.23893805309734
0.0	1827.3329797096158	427.04285015727424	107	281.1875
0.0	1977.6565561341358	557.9715053236476	138	295.1261261261261
0.0	1647.4228126756955	573.3709336238339	30	270.1217391304348
0.0	282.3865320121925	616.2765118716339	64	390.0
0.0	2194.541468082725	498.31505384751466	131	329.61739130434785
0.0	1406.5097297259008	646.5298959828939	23	319.1607142857143
0.0	901.3698106731915	750.3513546558471	151	331.44827586206895
0.0	1659.2477899425246	627.7995250851519	79	301.78761061946904
0.0	2072.4520963955665	425.32504068076696	124	285.3478260869565
0.0	2247.454901760771	253.75578447464926	166	316.0344827586207
0.0	1855.995966041762	447.88470984195436	108	262.1504424778761
0.0	1518.0565123733593	595.0824978683347	24	253.46428571428572
0.0	1492.5160269989703	609.8429761556474	38	251.46491228070175
0.0	1878.8728334082127	569.2304138239656	139	305.75892857142856
0.0	2542.2990569928093	533.9476517056828	95	324.97297297297297
0.0	572.8079136090095	608.9711600037604	0	412.0357142857143
1.0	1785.4756337944714	517.6965890819638	85	299.5603448275862
1.0	1492.4348234717345	552.3062194002501	15	307.7391304347826
1.0	574.9061707621652	489.43842155434777	4	449.45535714285717
1.0	1582.6104834805908	521.1338592760878	47	286.1981981981982
1.0	1543.647805833811	338.85436716980166	152	407.92792792792795
1.0	1739.0977068260704	482.05392566269654	90	286.1946902654867
1.0	637.1236798276097	528.5482092422109	69	477.0353982300885
1.0	1649.9268145944554	573.0579333839889	30	271.54954954954957
1.0	1655.4796934951198	540.5553198107201	87	264.4035087719298
1.0	2252.637915427547	279.96755560725995	165	380.32142857142856
1.0	2075.1072313050086	393.00214236913314	125	288.92035398230087
1.0	1847.0681368644362	579.2954659945208	141	285.8288288288288
1.0	2049.0585980385376	537.9441619347632	135	347.4234234234234
1.0	1344.8813427788446	624.7698795000579	31	336.875
1.0	2038.3902051128173	441.21596987911227	121	280.1578947368421
1.0	905.0449423858599	743.8491985488183	151	325.7433628318584
1.0	621.7399620937027	646.004517761248	60	355.25454545454545
1.0	1827.6347713615442	424.77941276781166	107	270.5575221238938
1.0	610.8427974843449	514.8650694717994	70	553.4247787610619
1.0	285.2902239214849	601.5204757020017	72	401.08620689655174
1.0	2005.1154701096204	543.9493879507702	137	342.21238938053096
1.0	1322.1480880832562	647.3233917811825	33	311.13274336283183
1.0	2533.380680827774	515.3210639123355	93	349.4869565217391
1.0	2115.2223056952525	397.5158476461571	126	277.0603448275862
1.0	1965.922484553335	475.0838008375272	117	316.5486725663717
1.0	398.7367979084527	597.8666843789613	9	387.70535714285717
1.0	1881.6631441786703	568.4863309518436	139	308.0
1.0	1335.9793378369525	606.7589063054107	39	321.13513513513516
1.0	264.6019664303589	579.662460051333	56	466.8695652173913
1.0	1646.608407778752	521.8292592586972	104	301.4159292035398
1.0	2040.748158801417	422.235698170357	120	285.63392857142856
1.0	483.32738657665476	632.2899872896384	78	392.8189655172414
1.0	1691.4794304196569	606.1175521006137	52	281.01769911504425
1.0	1949.821571251105	494.2985346053732	116	321.6106194690266
1.0	1404.8266143118658	580.7088385288911	17	367.3859649122807
1.0	619.841021127546	593.9339935465738	58	413.8407079646018
1.0	1873.510344357164	499.04904154637364	109	282.38392857142856
1.0	304.68591878575904	598.8463481387948	149	413.23893805309734
1.0	1686.6237761204864	569.1188641034986	49	294.06306306306305
1.0	1789.1463577131133	568.8390027989788	142	299.9646017699115
1.0	1731.2696166303856	532.4948545645162	55	353.8103448275862
1.0	1618.1461291612861	529.8062857677111	102	302.34513274336285
1.0	1304.9232936342876	623.8212078784376	10	388.91150442477874
1.0	2030.5701956125606	563.9003890206425	136	351.45535714285717
1.0	1408.2460958971722	645.3723185353797	23	319.8521739130435
1.0	2127.8392824380903	512.1007334497942	133	322.19642857142856
1.0	1522.125515491344	593.8304969089547	24	256.4424778761062
1.0	2028.754151025341	396.28102666769894	119	277.3008849557522
1.0	1799.530225896901	547.6302019636282	84	358.3478260869565
1.0	556.1311461618814	601.0692420888809	66	397.82456140350877
1.0	605.8323014182115	619.1590457902643	68	400.716814159292
1.0	1418.2409407848404	600.0258333998693	35	268.8738738738739
1.0	1623.8734895338775	649.1652103491695	113	278.39823008849555
1.0	1891.7378539151096	426.65478294864204	112	311.9478260869565
1.0	2400.6549466573815	248.22346669891613	101	437.646017699115
1.0	619.2981955176525	687.5853472588252	61	402.6434782608696
1.0	1534.0509307870939	549.9190814710256	104	263.17857142857144
1.0	573.4426604820105	613.7952362385684	0	396.3391304347826
1.0	1626.8626094208785	601.9613200339514	50	271.4513274336283
1.0	1365.7587267166198	646.263251861378	11	317.63392857142856
1.0	1586.8769764485119	613.8227274727652	14	253.71681415929203
1.0	1188.1209824822117	448.75095423693335	156	278.7857142857143
1.0	1356.6911469274846	584.7800800259498	40	260.91150442477874
1.0	292.94694852788155	659.3845537940269	8	479.9911504424779
1.0	1594.983884167122	546.6072487379079	29	254.0900900900901
1.0	1714.243730675748	567.0038832398051	83	311.3909090909091
1.0	2196.612448439527	273.4591403260427	163	317.0086956521739
1.0	2251.9193989935034	251.33751514025266	166	314.94642857142856
1.0	1608.2202160791733	634.4691092571106	46	262.07758620689657
1.0	2154.318895450812	509.40677632494027	132	329.02608695652174
1.0	638.1815894445758	624.8633289762404	6	349.92035398230087
1.0	1514.9078653455342	637.8395512211812	20	251.84070796460176
1.0	561.7614894023116	630.2463379091726	67	401.5486725663717
1.0	1683.613639633858	512.42987984026	13	336.2086956521739
1.0	1387.964662809792	621.7385912594821	21	320.85585585585585
1.0	1152.395784197146	470.58343267550504	155	369.4695652173913
1.0	1472.552799745585	653.5854218594357	44	251.04347826086956
1.0	1446.2259412945982	634.771753546166	41	282.11504424778764
1.0	2091.1789692076864	525.39056241687	134	309.0353982300885
1.0	1597.4958453274241	591.7897275072091	89	253.1206896551724
1.0	2558.0388243221246	552.7698412424568	98	299.94594594594594
1.0	395.4647669617377	595.5418735848142	3	375.56140350877195
1.0	1507.334267133579	661.7353926334625	45	272.51724137931035
1.0	2145.5329877223694	236.74360849601578	162	325.26724137931035
1.0	2544.0205583119573	538.9556555432026	95	326.1171171171171
1.0	1561.9538563670549	587.2863958875793	48	257.9549549549549
1.0	1839.2740803029728	320.3091626561642	158	272.19827586206895
1.0	2111.938246581526	247.62636522451135	161	276.8407079646018
1.0	1427.1112971762916	621.1377428094638	36	276.10526315789474
1.0	573.2733665656265	702.0975118737762	148	379.7027027027027
1.0	1566.5156086376508	637.1200103329895	51	256.20353982300884
1.0	1989.7858699253268	426.87980783687425	123	276.5357142857143
1.0	1751.7780555217907	551.3632721734296	27	299.62831858407077
1.0	1534.0509307870939	549.9190814710256	103	263.17857142857144
1.0	2195.9355031319897	495.1784749866702	131	323.4778761061947
1.0	1481.8770163881138	629.0755771391165	12	252.73684210526315
1.0	1893.7263097341095	489.17032178701226	110	286.3805309734513
1.0	1493.2777232465714	607.3039886636432	38	251.81896551724137
1.0	1739.2446394054127	505.26900131222635	81	294.78761061946904
1.0	1661.7867774345289	627.6725757105517	79	303.33035714285717
1.0	1842.975587484093	476.0170328735711	91	303.39639639639637
1.0	1530.8472007047337	357.1961610564706	153	421.2212389380531
1.0	1830.4280007599816	553.6936416901027	19	292.9391304347826
1.0	497.3874327291236	610.7800956113144	77	347.5263157894737
1.0	595.1196228579745	645.0933995726186	59	373.06140350877195
1.0	1458.0433104241854	606.3415257295765	22	253.16964285714286
1.0	359.92404025934536	610.3042214175615	65	334.4954954954955
1.0	1852.0673206039226	563.4038982545246	140	303.070796460177
1.0	2232.0626165456424	489.96425589874457	130	316.0
1.0	290.2352161846667	625.3143906156951	64	395.5221238938053
1.0	2509.648119864847	247.38031360479476	97	389.9568965517241
1.0	1378.9646464050297	605.4319812842846	34	427.1607142857143
1.0	1360.2716058670649	664.6295923375093	143	305.89565217391305
1.0	1715.1760550231554	501.92534298802667	80	301.3628318584071
1.0	1947.8852481715278	438.4227657954248	114	296.00892857142856
1.0	1425.8690930218438	661.763286783155	32	300.646017699115
1.0	1993.6520649061742	463.06150760151763	122	311.11607142857144
1.0	2577.7759620011548	476.9321153506576	99	366.60714285714283
1.0	1723.8859589891044	467.0811946643092	105	290.8333333333333
1.0	2074.1262828578406	422.16268847424834	124	280.69026548672565
1.0	2640.564041793559	455.98963247194706	100	387.3181818181818
1.0	591.4771284484182	662.6941569280009	62	373.9051724137931
1.0	1484.8970809389796	587.6144691942471	42	253.17857142857142
1.0	1766.814064318753	566.2175102956481	26	289.2212389380531
1.0	1869.2005296872671	415.49055159831494	111	257.2241379310345
1.0	2262.248866486401	222.6323549351909	164	281.2
1.0	1151.4339221844132	446.4818633984301	154	259.81739130434784
1.0	1715.1355164742859	586.6231421076777	28	287.94594594594594
1.0	443.7537394535083	655.587986943746	73	447.1913043478261
1.0	2569.9995782190904	507.0296310790144	94	365.34234234234236
1.0	561.2663062582715	662.3339390988627	5	431.9568965517241
1.0	1858.5611950831528	445.9230641044201	108	259.7477477477477
1.0	539.0647326480743	643.9748465957969	57	366.8918918918919
1.0	1801.672925462876	475.82649299186596	106	271.01785714285717
1.0	2558.0388243221246	552.7698412424568	99	299.94594594594594
1.0	616.1851078082474	536.2105523047094	71	456.76106194690266
1.0	627.1962986013033	668.9232811002063	7	365.23893805309734
1.0	2512.68869528216	509.85076888303536	92	334.46017699115043
1.0	1635.3166725396597	621.7355075497439	25	272.01724137931035
1.0	1957.9732389075336	407.2170409947706	115	284.05405405405406
1.0	2235.1501451719696	225.83288121092409	167	281.3362831858407
1.0	567.8112035811051	579.210984677407	2	464.8053097345133
1.0	1544.638878732552	602.8282257843548	37	246.94642857142858
1.0	1657.569797501881	591.3623723370229	53	284.5130434782609
1.0	2009.1649052156984	445.69680714189724	128	293.16814159292034
1.0	2006.421568782643	403.07133883608674	118	287.3482142857143
1.0	1839.330808694863	539.1278354133784	54	278.50892857142856
1.0	1299.1603519529808	603.5503039330328	16	365.929203539823
1.0	1587.555160104953	614.3339087336019	18	254.18260869565216
1.0	1534.9886511126515	622.342964502818	43	244.65454545454546
1.0	1701.6074737434512	533.6900258983378	88	337.82608695652175
1.0	2195.5649311165625	374.5511035143126	127	373.5438596491228
1.0	2135.2274034293655	262.1451929663108	160	296.2566371681416
1.0	586.7041168474192	685.927898290027	63	397.1801801801802
1.0	877.5799058795415	709.7783397311991	150	299.3478260869565
1.0	2163.545068920601	384.7544498555278	129	277.5258620689655
1.0	1761.8856582735223	512.8776803522364	82	280.4086956521739
1.0	2446.9273967962235	218.49865047256426	96	343.1875
1.0	1977.8425768521665	557.9715053236476	138	293.6371681415929
1.0	1797.972871398165	494.4551368243241	86	297.3063063063063
2.0	1891.4930473315621	430.2044784100795	112	311.80172413793105
2.0	1358.2301948564573	590.6064757570605	40	267.67826086956524
2.0	1364.0223605453486	650.3147729276776	11	311.3818181818182
2.0	2577.7759620011548	474.79156512180106	99	363.88495575221236
2.0	560.5046100106704	655.8595209942521	5	454.62280701754383
2.0	2400.3617445866557	240.60021286018025	101	486.3391304347826
2.0	1799.2248723575449	498.6806400622314	86	301.8053097345133
2.0	1562.9025068755857	592.1651699314513	48	257.80357142857144
2.0	2570.4690785788584	504.995129520022	94	366.348623853211
2.0	1509.4924065017826	666.1786207444699	45	269.4561403508772
2.0	1798.397462621325	550.6165778719658	84	363.87068965517244
2.0	1621.0841734774729	536.6516477320641	102	303.9107142857143
2.0	591.72772991207	655.7608497669667	62	371.070796460177
2.0	539.6994795210753	634.0727953769806	57	368.76576576576576
2.0	1536.6389929824545	626.6592432392251	43	245.01724137931035
2.0	2194.4488068083797	367.8543576652145	127	390.49557522123894
2.0	1789.518399149174	572.7454378776193	142	303.7413793103448
2.0	1767.4400647984432	570.7560137734005	26	288.44827586206895
2.0	563.9196287705151	623.5180210553613	67	393.67857142857144
2.0	2251.7333782754727	244.6407692911545	166	312.2260869565217
2.0	1404.6996649372659	588.4527503795039	17	359.3304347826087
2.0	1625.5476759961523	653.8157282999321	113	286.0086956521739
2.0	2040.8990546273815	418.4633025212527	120	288.9646017699115
2.0	2005.667089652822	401.2605889245167	118	287.11206896551727
2.0	1881.8491648967	572.0207245944232	139	313.05309734513276
2.0	909.0027765379643	739.8913643967139	151	346.07964601769913
2.0	262.8804651112115	572.1504542950535	56	493.8407079646018
2.0	618.1654322420763	681.6125954421503	61	415.76106194690266
2.0	2133.163506766965	257.78807779013175	160	288.13274336283183
2.0	1346.6586340232475	631.6251457284692	31	330.23275862068965
2.0	2514.5914065966995	508.66157431144836	92	329.09565217391304
2.0	2114.1207281750085	393.3541545872459	126	273.7857142857143
2.0	283.25572236249246	592.9129691062648	72	409.5405405405405
2.0	597.2821709295292	637.0610781639871	59	379.84684684684686
2.0	1803.7580320997076	479.3016707199183	106	271.23893805309734
2.0	1980.0748254685325	558.1575260416781	138	292.646017699115
2.0	2230.5637081444124	219.41186937234448	167	280.495652173913
2.0	444.13458757730893	641.8774544869234	73	468.86725663716817
2.0	1787.3536352335414	520.6700913604913	85	304.9568965517241
2.0	2049.7465635926715	535.8802652723625	135	349.2142857142857
2.0	1361.4182151239536	667.8400982567991	143	329.98230088495575
2.0	1380.1071907764317	611.0177537666938	34	416.14159292035396
2.0	1598.0036428258254	596.2329556182167	89	253.8181818181818
2.0	2507.7454085503073	245.00192446162083	97	378.44545454545454
2.0	1447.9801515401612	638.8649107858126	41	285.7433628318584
2.0	301.0107870730906	587.5382505613535	149	387.73636363636365
2.0	1485.15097968818	591.5498998068537	42	254.3362831858407
2.0	2231.4972116667705	489.6815534593086	130	326.2155172413793
2.0	1536.121603286424	358.8014140161155	153	408.6106194690266
2.0	1517.070413417089	642.6795397622799	20	252.90178571428572
2.0	1895.0727459436202	491.37358103893905	110	285.3893805309734
2.0	1599.0462641543286	552.7008187187179	29	256.23423423423424
2.0	1688.4773887532472	570.766519777064	49	290.4310344827586
2.0	585.0786785571271	480.8309149586108	4	467.7699115044248
2.0	1536.498996622568	556.5288592268057	103	268.30357142857144
2.0	1830.5845008799042	557.4496445682425	19	299.1304347826087
2.0	1584.3611176337547	528.9602237255239	47	285.0
2.0	1716.4280559825354	505.52484574624407	80	303.0086956521739
2.0	2073.75424142178	417.1401290874248	124	282.283185840708
2.0	1663.691018053532	630.5924113263566	79	303.2
2.0	623.818085913673	509.5101885327116	70	502.03508771929825
2.0	1589.9236651357032	618.6590048767112	18	253.58928571428572
2.0	2163.545068920601	379.0214035710818	129	276.73636363636365
2.0	2444.549007653049	209.69861064282054	96	340.61739130434785
2.0	628.2118935981049	664.7339517383994	7	376.9026548672566
2.0	1764.5630987430663	518.43851825052	82	284.3070175438597
2.0	1859.0138825610454	447.13023071213354	108	258.283185840708
2.0	586.2864477413327	680.4146660896865	63	377.9217391304348
2.0	2555.8806849539214	551.6272968710548	99	300.5315315315315
2.0	621.4370102677374	527.7663169776863	71	474.2931034482759
2.0	1838.9499605710625	540.7781772831812	54	279.49107142857144
2.0	1637.5076742185747	624.0830093485813	25	271.9017857142857
2.0	1966.8397719588463	472.1026167696152	117	316.94642857142856
2.0	573.9047735619151	570.5784272045928	2	476.91964285714283
2.0	1957.7872181895032	404.4267302243131	115	277.5948275862069
2.0	1840.1221876212808	322.57078217165247	158	267.21238938053096
2.0	2194.916233802911	267.23968665844995	163	314.9642857142857
2.0	406.9540589011032	580.6025199988954	9	417.73214285714283
2.0	2109.6450280677473	241.89331894006523	161	272.38392857142856
2.0	2005.1154701096204	543.9493879507702	137	345.9646017699115
2.0	2532.9050029991395	515.3210639123355	93	346.5267857142857
2.0	1325.1215903617835	654.8353975374621	33	307.21238938053096
2.0	1547.0073837633024	607.9771497642469	37	246.5045045045045
2.0	623.6000430823235	588.5042951674507	58	410.8782608695652
2.0	1337.3180580717244	612.8346366016834	39	319.2654867256637
2.0	1647.9548439882628	529.2958600568933	104	303.1981981981982
2.0	1428.206798015749	626.1457466469835	36	274.4778761061947
2.0	1494.293318243373	610.0968749048478	38	252.21621621621622
2.0	369.57219272896134	586.4377389927222	65	381.3157894736842
2.0	1457.657451275014	610.0071876467048	22	254.23853211009174
2.0	2009.9089880878205	441.23230990916517	128	288.8482142857143
2.0	1740.3672005720725	487.8935968943061	90	288.99107142857144
2.0	879.3224496911217	709.7783397311991	150	302.9375
2.0	1704.0195118608551	539.1488490061467	88	342.6991150442478
2.0	1300.1759469497824	610.6594689106445	16	373.25
2.0	1741.5835863994967	510.78223351256685	81	303.0869565217391
2.0	1480.7815155486564	636.900583135241	12	258.44642857142856
2.0	287.6189881271753	614.3738005570948	64	399.19827586206895
2.0	1154.2609465787734	448.1780780350463	154	264.46017699115043
2.0	2259.267682418489	217.3579523535005	164	278.8521739130435
2.0	1661.1693002600987	596.9963766542327	53	286.53097345132744
2.0	569.6012678124154	694.263701200259	148	387.96521739130435
2.0	488.02451343686255	622.1340373216217	78	426.82300884955754
2.0	1568.6378339580938	641.3644609738751	51	254.32758620689654
2.0	1716.5319595948883	590.8124714694849	28	288.62608695652176
2.0	2196.284011894306	492.7389136504578	131	326.8157894736842
2.0	1948.0712688895583	437.6786829233028	114	294.8482142857143
2.0	1724.8788669114053	473.83296853595374	105	291.9026548672566
2.0	2642.228914193781	455.0382768146775	100	387.8198198198198
2.0	1427.773333640847	665.5717680211613	32	303.4173913043478
2.0	1869.6532171651597	417.15040568392084	111	258.1171171171171
2.0	1994.5693523116856	460.3096453849836	122	308.09565217391304
2.0	1989.7858699253266	422.60133132217265	123	277.60526315789474
2.0	1853.2139298608117	567.302369727948	140	307.2920353982301
2.0	1752.86222753154	554.7513097038963	27	310.79646017699116
2.0	1844.519024080778	478.13925819401385	91	313.8141592920354
2.0	502.9732052115328	598.8468543988947	77	367.1858407079646
2.0	1951.3097369953489	491.13618239885466	116	320.24107142857144
2.0	622.9757038488768	640.6496368221602	60	357.85585585585585
2.0	2091.5510106437478	523.5303552365649	134	311.2280701754386
2.0	2555.8806849539214	551.6272968710548	98	300.5315315315315
2.0	295.08749875673817	650.3466750499658	8	475.58035714285717
2.0	2075.5658750077637	390.93824570673246	125	284.84684684684686
2.0	1523.2210163308014	596.6474990675597	24	255.35398230088495
2.0	1419.167747101221	605.380714338957	35	267.8125
2.0	559.6395666530069	589.8757100457653	66	392.0810810810811
2.0	2153.630929896678	507.34287966253964	132	329.4396551724138
2.0	640.1028673325732	619.6842320607691	6	350.125
2.0	2543.081557592422	533.4781513459154	95	329.88392857142856
2.0	1715.067558512531	569.8872806685447	83	311.8859649122807
2.0	2031.9461267208278	561.3778486554862	136	350.4424778761062
2.0	1733.554705373189	536.3033358025225	55	359.9478260869565
2.0	1389.1072071811939	629.2286043608945	21	319.6607142857143
2.0	1473.8058070638438	656.3420379596057	44	251.32142857142858
2.0	1308.5227963925045	631.3332136347171	10	379.87068965517244
2.0	1496.2450272168546	559.7206699312947	15	310.12389380530976
2.0	2128.4046873169627	507.8601968582537	133	326.3392857142857
2.0	406.2688231385371	579.9145780433722	3	412.35135135135135
2.0	1685.8987283766617	517.3809054496681	13	342.00892857142856
2.0	1828.8419379692577	427.19374598323844	107	268.56637168141594
2.0	1410.1753916430291	648.8450508779223	23	332.6371681415929
2.0	2027.6978802435917	392.81042267052294	119	279.69642857142856
2.0	1612.28259606638	638.7853879935178	46	264.353982300885
2.0	1191.5134117554442	448.46825179749726	156	287.7232142857143
2.0	2038.619526964195	436.6295328515554	121	281.26724137931035
2.0	578.3936860914188	604.1470837689524	0	383.7477477477477
2.0	1874.2648234869848	500.85979145794374	109	284.8407079646018
2.0	1627.9581102603354	607.9083245910061	50	271.1946902654867
2.0	1652.2743163932928	578.3789374613536	30	271.7913043478261
2.0	1847.3508393038717	583.5360025860614	141	287.7913043478261
2.0	607.0017749152535	614.0634826960102	68	390.1621621621622
2.0	646.5976999506112	522.9873713439274	69	461.93636363636364
2.0	1536.498996622568	556.5288592268057	104	268.30357142857144
2.0	1548.306873700752	340.7674827057826	152	419.76106194690266
2.0	2142.5566562338813	230.79094551903958	162	326.16379310344826
2.0	1694.4529326981842	609.8735549787535	52	280.5486725663717
2.0	1658.18070753932	546.7290661974625	87	267.1504424778761
2.0	2252.9206178669815	273.4653995002313	165	371.7767857142857
2.0	1155.8808718203059	468.84088886392476	155	348.34513274336285
2.0	1589.7968120643168	618.519854332973	14	253.55172413793105
3.0	2230.9318067878985	488.2680412621284	130	320.06306306306305
3.0	1799.5378725973899	498.21113970246387	86	308.7241379310345
3.0	1150.303112426669	446.4818633984301	154	262.80172413793105
3.0	1828.5401463173293	427.4955376351668	107	267.32142857142856
3.0	2028.754151025341	395.3756517119139	119	281.24347826086955
3.0	1584.773031552146	532.8734059502418	47	286.2232142857143
3.0	1522.1255154913442	600.0905017058545	24	253.44736842105263
3.0	1652.1178162733702	577.1269365019737	30	273.0701754385965
3.0	2581.5813846302335	474.31588729316627	99	367.55652173913046
3.0	1844.5190240807785	477.56046947025675	91	307.8086956521739
3.0	1688.5803672328454	573.7528956854014	49	292.5913043478261
3.0	2401.8277549402587	246.4642542745924	101	467.4298245614035
3.0	1377.5682032844275	615.8418300015018	34	411.3362831858407
3.0	1704.5273093592562	540.2913933775487	88	348.05172413793105
3.0	1546.9044052837048	610.3456547949974	37	246.0625
3.0	1304.4537932745195	635.4022167527019	10	372.295652173913
3.0	596.149407653953	626.1453593266158	59	387.2212389380531
3.0	1951.1237162773184	492.8103688611292	116	317.7699115044248
3.0	1321.9915879633338	658.2784001757569	33	306.990990990991
3.0	621.5116975518916	575.6400866999896	58	481.38793103448273
3.0	2048.82927618716	534.2750123127176	135	348.87610619469024
3.0	1978.4006390062584	556.8553810154647	138	293.10714285714283
3.0	2090.992948489656	523.158313800504	134	311.57522123893807
3.0	1842.101104697333	321.15726997447234	158	265.79646017699116
3.0	1659.1453554122486	548.8512915179053	87	267.1061946902655
3.0	562.2692869007126	611.9656279667424	67	404.6454545454545
3.0	2557.1501786999233	552.1350943694557	98	305.78761061946904
3.0	613.7136242978992	524.4710056305554	71	467.2241379310345
3.0	2645.5586589942245	455.5139546433123	100	381.9122807017544
3.0	628.3388429727052	655.2127486433836	7	369.36607142857144
3.0	1625.3616552781216	653.443686863871	113	276.24347826086955
3.0	639.1839952991832	610.3284440844337	6	346.7767857142857
3.0	1587.658138584551	617.9381555195264	18	253.71428571428572
3.0	621.9644732809119	509.3042315735159	70	519.5363636363636
3.0	1663.5640686789318	631.481056948558	79	298.10434782608695
3.0	1831.6800017193616	558.8581456475449	19	296.1875
3.0	1445.7247383672945	642.6239327405901	41	285.9391304347826
3.0	284.6642234417949	592.5999688664198	72	415.9217391304348
3.0	1753.8108780400707	555.903242464255	27	311.57142857142856
3.0	1620.6314859995803	538.6132934695984	102	299.0689655172414
3.0	1869.2005296872671	416.54682238006416	111	258.69565217391306
3.0	1989.227807771235	425.7636835286912	123	275.91150442477874
3.0	570.3356875630575	686.1850839431944	148	388.70535714285717
3.0	1495.3182209004742	563.6338521560126	15	289.8103448275862
3.0	300.7280846336546	592.0614895923301	149	404.5765765765766
3.0	2195.3789103985323	371.01670987173304	127	348.5765765765766
3.0	2198.591365515579	271.48022324999044	163	314.5826086956522
3.0	1948.8153517616804	437.6786829233028	114	290.1875
3.0	2005.3447919609982	540.9682038828581	137	347.1081081081081
3.0	1957.2291560354115	407.2170409947706	115	279.7345132743363
3.0	621.5340051345071	632.7202938931264	60	359.7068965517241
3.0	2536.948264542535	515.7967417409703	93	354.6517857142857
3.0	1693.2009317388045	610.3430553385209	52	282.64285714285717
3.0	1334.5376391225827	618.0865390611734	39	310.75892857142856
3.0	481.80399408145223	624.165227315225	78	434.3805309734513
3.0	1648.0772472800365	530.6422962664041	104	301.79464285714283
3.0	1151.0017491478811	469.18939762624075	155	363.13392857142856
3.0	2037.9315614100624	438.46410766257816	121	278.56756756756755
3.0	1876.2264692245192	500.25620815408706	109	283.2212389380531
3.0	642.4785607666975	522.575457425536	69	438.9391304347826
3.0	2148.323298492827	234.6973805976802	162	329.94827586206895
3.0	1847.0681368644357	581.8397879494452	141	289.83185840707966
3.0	1546.6106590641357	341.0501851452186	152	403.7699115044248
3.0	1609.4897098251756	637.5158942475157	46	261.82142857142856
3.0	1715.5824509105203	571.8438717809037	83	315.0265486725664
3.0	2257.726559337394	278.83674584951586	165	379.5575221238938
3.0	1187.838280042776	449.8817639946775	156	278.27433628318585
3.0	2075.107231305008	391.62621126086606	125	288.9017857142857
3.0	1388.3455109335925	632.9101362243005	21	318.20535714285717
3.0	1473.0540026728881	659.2657217022106	44	251.19819819819818
3.0	2127.556579998655	507.0120895399456	133	329.53636363636366
3.0	395.65769653632344	582.615592087572	3	437.1217391304348
3.0	1589.7968120643168	618.3929049583728	14	254.23893805309734
3.0	1408.6319550463436	654.0541493917362	23	325.82300884955754
3.0	290.5685593847076	649.6331583070136	8	460.1217391304348
3.0	1964.7758752964457	475.0838008375272	117	316.14285714285717
3.0	1734.3164016207904	536.8111333009233	55	371.7142857142857
3.0	568.5728998287065	561.4380722333776	2	451.7105263157895
3.0	1838.5691124472621	540.5242785339808	54	281.44347826086954
3.0	2073.94026213981	419.18635698576026	124	282.62831858407077
3.0	1741.6366943180747	489.1630906403082	90	291.9107142857143
3.0	877.9284146418574	733.4769355686908	150	314.57142857142856
3.0	1297.2561113339777	615.3565957708522	16	363.5652173913044
3.0	363.351673373551	593.8008027195342	65	391.86607142857144
3.0	285.7162768126361	612.9467670711904	64	396.7567567567568
3.0	1742.3353907904523	512.8705790429988	81	299.70535714285717
3.0	1482.3465167478814	637.3700834950085	12	256.4310344827586
3.0	2265.0007287029352	219.8804927186568	164	280.5
3.0	1658.5087982214163	595.4313754550078	53	288.92105263157896
3.0	497.1335339799231	595.2922719100889	77	347.52252252252254
3.0	1715.770263347287	591.3202689678857	28	291.07964601769913
3.0	1724.9781577036354	475.1237488349446	105	290.34513274336285
3.0	2196.284011894306	492.7389136504578	131	322.3157894736842
3.0	1569.889769159047	641.9473006311306	51	257.16814159292034
3.0	1426.2499411456445	668.1107555131655	32	303.05357142857144
3.0	1995.0279960144412	462.3735420473841	122	307.31531531531533
3.0	1852.984608009434	567.302369727948	140	305.7909090909091
3.0	395.5191781429994	585.2937531304252	9	444.44827586206895
3.0	2448.830108110762	218.49865047256426	96	347.43859649122805
3.0	1456.885732976671	613.8657791384189	22	254.59649122807016
3.0	1427.1112971762916	629.7452494052009	36	270.4732142857143
3.0	2162.8571033664675	383.14919689588294	129	274.9646017699115
3.0	1496.578406986177	615.1748498888562	38	251.640350877193
3.0	2570.3125784589356	505.62112999971197	94	363.7913043478261
3.0	1859.1647783870096	447.2811265380977	108	259.9026548672566
3.0	2557.1501786999233	552.1350943694557	99	305.78761061946904
3.0	1764.9750126614576	518.8504321689113	82	287.46902654867256
3.0	588.5418609141992	668.9705325829192	63	407.68468468468467
3.0	1636.255673259195	623.6135089888138	25	273.30434782608694
3.0	2029.4235863556714	560.6898831013527	136	337.8086956521739
3.0	2154.0895735994336	505.96694855427256	132	330.75
3.0	2236.2967544288585	221.93440973750074	167	283.1081081081081
3.0	266.6364679893513	571.054953455596	56	423.8141592920354
3.0	435.3750807298945	648.3518725915341	73	467.9568965517241
3.0	1518.4091336518609	645.0480447930302	20	253.34821428571428
3.0	2513.4535424939245	249.5208638336514	97	386.13274336283183
3.0	1599.300162903529	555.239806210722	29	255.72566371681415
3.0	2544.333558551802	533.9476517056829	95	336.64285714285717
3.0	573.4976696828628	477.074912080471	4	464.55357142857144
3.0	1534.0577066240235	359.9480232730047	153	424.5315315315315
3.0	1403.176272442063	592.13428224291	17	349.6637168141593
3.0	1787.197135113619	521.9220923198711	85	311.51785714285717
3.0	1882.4072270507913	572.2067453124537	139	312.86842105263156
3.0	1484.5162328151787	595.3583810448598	42	249.4655172413793
3.0	1895.195149235394	489.7823382458808	110	286.3185840707965
3.0	1342.723203410641	635.8144750902761	31	324.7433628318584
3.0	2040.4463671494889	421.7830106924645	120	285.9913793103448
3.0	2114.2431314667824	394.9453973803041	126	274.18918918918916
3.0	1536.6213999143417	561.0577810224329	103	264.6371681415929
3.0	1509.111558377982	666.9403169920713	45	272.4159292035398
3.0	1767.9095651582106	571.0690140132454	26	296.5
3.0	1805.3466847753887	480.1952878499889	106	270.20535714285717
3.0	2137.7499437945216	260.0812963039102	160	291.5045045045045
3.0	2515.780601168286	509.1372521400832	92	333.91150442477874
3.0	621.9756359871965	671.8296398803553	61	388.21238938053096
3.0	2005.2144021749295	402.3168597062659	118	287.73214285714283
3.0	1354.8772690111955	595.8282455160747	40	265.283185840708
3.0	537.7952389020722	628.6139722691715	57	367.83185840707966
3.0	905.893049704168	758.267022960056	151	358.0450450450451
3.0	591.8112637332872	647.5745352876733	62	373.88695652173914
3.0	1536.6213999143417	561.0577810224329	104	264.6371681415929
3.0	1686.0256777512618	519.9198929416723	13	333.3392857142857
3.0	1891.2482407480147	427.7564125746054	112	309.5892857142857
3.0	2113.314177689793	245.79179041348857	161	274.4375
3.0	575.6007998502141	595.387576921538	0	398.91379310344826
3.0	2008.6068430616065	442.5344549353787	128	286.1565217391304
3.0	1627.9581102603354	608.0648247109286	50	274.22522522522524
3.0	1418.2409407848404	609.8087889616642	35	264.88495575221236
3.0	1364.6011492691055	652.2440686735347	11	316.3652173913043
3.0	1799.3242689377057	552.4701905047269	84	369.63793103448273
3.0	557.7182887650094	580.5199220694301	66	414.7155172413793
3.0	604.2451588150831	600.5310036588108	68	401.61206896551727
3.0	1535.6233979856527	627.8017876106269	43	245.71681415929203
3.0	1562.6314638731485	593.8591886966847	48	258.2432432432432
3.0	1790.2624820212961	574.0475829038329	142	309.4054054054054
3.0	2256.0118547901743	249.1052665238866	166	317.0619469026549
3.0	1361.6475369753316	671.5092478788447	143	321.4310344827586
3.0	1600.161782194029	597.8832974880194	89	254.61061946902655
3.0	1716.7410562223804	506.77684670562394	80	307.5221238938053
3.0	563.0435975026745	645.7035710262354	5	416.15315315315314
4.0	1424.853498025042	667.222109890964	32	302.23893805309734
4.0	1531.9418661222467	626.1514457408242	43	245.43362831858408
4.0	522.8125868779234	527.7715879337992	147	438.50442477876106
4.0	2003.8563397412518	407.2964219630836	118	283.3008849557522
4.0	1481.5963971993742	593.581089800457	42	248.2173913043478
4.0	1739.3516055752705	485.1007106531015	90	291.38392857142856
4.0	1295.2249213403743	614.8487982724514	16	384.07964601769913
4.0	2554.357292458719	551.5003474964547	98	307.1551724137931
4.0	2086.1564098208623	527.0647488791445	134	314.05263157894734
4.0	1155.6744587759536	447.3299707167382	154	266.0948275862069
4.0	1517.7435121335143	597.4299996671722	24	254.0086956521739
4.0	642.0232502600323	493.45611467492245	146	558.2636363636364
4.0	1657.3435493235215	629.1959682057542	79	289.51785714285717
4.0	296.06575006182686	634.0426219608753	8	451.6126126126126
4.0	413.7602760552272	562.5843358247384	9	406.7391304347826
4.0	592.7511178272241	620.4815429487344	59	367.92241379310343
4.0	1889.1673847878617	427.02199282396316	112	304.85840707964604
4.0	1711.4539846108798	589.035180225082	28	291.1711711711712
4.0	2578.25163982979	475.7429207790707	99	368.99107142857144
4.0	1191.79611419488	451.2952761918576	156	279.5486725663717
4.0	2253.965626891839	255.2439502188933	166	316.8828828828829
4.0	603.9110235302139	592.8458921068211	68	403.0973451327434
4.0	1559.3789478439003	590.4711511662179	48	258.3652173913043
4.0	1318.7050854449615	659.0609007753694	33	304.60360360360363
4.0	656.586612471602	524.3260915786993	69	447.0086956521739
4.0	1595.2107565846209	594.4556643738138	89	253.75
4.0	1154.1383280087257	469.53790638855685	155	364.8495575221239
4.0	617.9297583485825	625.3058433620816	60	356.94594594594594
4.0	637.9261376185775	509.81912397150506	70	581.2831858407079
4.0	1398.6060949564558	592.5151303667107	17	368.0608695652174
4.0	1962.941300485423	475.5424445402829	117	316.93693693693695
4.0	2540.577555673662	537.7036545838228	95	336.37391304347824
4.0	1690.6969298200445	606.1175521006137	52	284.5982142857143
4.0	1826.1258131019028	424.62851694184747	107	266.44144144144144
4.0	2554.357292458719	551.5003474964547	99	307.1551724137931
4.0	620.3410323728918	648.8652799133731	7	377.6607142857143
4.0	612.1926804254014	668.2253930944308	61	414.6637168141593
4.0	2163.0864252178453	386.81834651792843	129	279.53982300884957
4.0	2123.881448285986	511.53532857092216	133	326.0088495575221
4.0	1583.1253758785806	527.0036326131649	47	280.8141592920354
4.0	1956.6710938813198	408.89122745704515	115	279.14285714285717
4.0	1648.0488131553855	574.1534342234463	30	274.98230088495575
4.0	1843.3930051517675	580.4262757522649	141	289.7391304347826
4.0	1549.7203858979321	339.3539705086024	152	410.4347826086956
4.0	1606.3159754601702	633.9613117587098	46	261.24545454545455
4.0	1711.4633117266067	568.5485604337726	83	308.92105263157896
4.0	2256.5957495796497	282.51187756218434	165	374.4782608695652
4.0	2073.501978345363	396.44197013980073	125	296.9298245614035
4.0	1384.5370296955864	632.2753893512994	21	320.2155172413793
4.0	1471.7174615334122	656.4255717808232	44	253.80869565217392
4.0	410.70620335400827	564.8660712256874	3	398.4684684684685
4.0	1406.1238705767294	653.2824310933935	23	343.05405405405406
4.0	1586.1152802009103	615.2191705933675	14	254.07142857142858
4.0	2027.359689693271	564.588354574776	136	329.2
4.0	1732.285211627187	534.0182470597188	55	369.4234234234234
4.0	559.7231004742243	569.2428562050974	66	394.2300884955752
4.0	1351.7991731532502	595.4434835338315	40	273.2260869565217
4.0	1535.519770288378	556.5288592268057	104	266.25
4.0	1413.812866162133	609.7058104820663	35	271.14912280701753
4.0	1878.872833408212	570.3465381321486	139	311.7232142857143
4.0	1513.7751020699584	642.1646473642907	20	257.353982300885
4.0	264.4454663104364	559.6304447012541	56	442.9826086956522
4.0	304.68591878575904	573.1204261501159	149	396.5
4.0	912.1125033717608	750.9167595347192	151	336.06140350877195
4.0	1785.053901916442	571.4432928514059	142	308.31531531531533
4.0	2147.951257056766	235.2554427517717	162	329.9549549549549
4.0	2006.932656599332	446.2548692959888	128	283.9099099099099
4.0	2235.1501451719696	226.06220306230193	167	283.8421052631579
4.0	577.885888593018	587.1358675725244	0	385.3157894736842
4.0	1794.9991727945962	548.9689221984003	84	365.3693693693694
4.0	1624.5151076220407	603.8393214730213	50	274.8421052631579
4.0	2112.626212135659	246.9383996703778	161	279.43362831858406
4.0	2149.2738147204986	509.4067763249402	132	331.0173913043478
4.0	1360.9354873519771	650.5077025022634	11	321.19642857142856
4.0	1873.6612401831283	497.8418749386603	109	284.00892857142856
4.0	2036.784952153173	442.8212228387572	121	278.6371681415929
4.0	1645.9963913198835	525.8685678872296	104	315.46902654867256
4.0	1506.1917227621773	664.0204813762663	45	269.95535714285717
4.0	2191.056380459565	495.1784749866702	131	324.23214285714283
4.0	1563.8705469913336	639.107211901326	51	257.7719298245614
4.0	1723.5880866124146	472.3436066525028	105	301.1391304347826
4.0	506.6547370749389	578.5349544628612	77	337.0521739130435
4.0	1656.474296662424	591.362372337023	53	290.4347826086956
4.0	1858.5611950831528	444.7158974967067	108	261.55652173913046
4.0	1479.999014949044	633.7705807367912	12	253.87272727272727
4.0	1739.32817322663	508.6103541609175	81	301.4
4.0	374.01542083996867	573.2350040343003	65	367.7927927927928
4.0	2002.1342860417085	545.7839627617928	137	362.65486725663715
4.0	1991.8174900951515	464.4374387097847	122	308.55652173913046
4.0	880.7164847403859	724.7642165107894	150	300.76106194690266
4.0	2071.1499513693525	425.32504068076696	124	287.0265486725664
4.0	2261.7902227836453	222.1737112324352	164	284.1858407079646
4.0	596.6596874313915	469.87590656403637	4	487.7232142857143
4.0	1848.8568146846326	563.8625419572804	140	301.23893805309734
4.0	1423.5117944180743	629.1192489255109	36	271.2654867256637
4.0	1330.9333923366582	617.9835605815756	39	314.23423423423424
4.0	2530.0509360273304	517.4616141411921	93	347.9009009009009
4.0	492.8485896716705	609.9468973600016	78	421.5929203539823
4.0	513.2301841702013	552.2876623412482	76	357.2300884955752
4.0	1947.3271860174364	439.53889010360786	114	297.7130434782609
4.0	2196.0470435606558	278.5477842358913	163	314.3693693693694
4.0	2445.500363310319	221.11487853005565	96	338.8482142857143
4.0	574.1586723111157	554.2019578811658	2	437.60176991150445
4.0	580.6061478985577	661.7866239582331	63	381.5
4.0	1836.6648718282588	537.604442918176	54	279.55652173913046
4.0	1763.0184215490983	516.1729916993675	82	288.3805309734513
4.0	1490.1039888815662	612.5089130222518	38	248.5625
4.0	2567.808576540176	507.1861311989369	94	365.46017699115043
4.0	1452.8342119103713	613.4799199892475	22	253.44736842105263
4.0	1633.751671340435	621.422507309899	25	272.2
4.0	1598.1576185321273	551.6852237219161	29	255.68141592920355
4.0	1683.740589008458	517.888702948069	13	343.13513513513516
4.0	1542.9912230589869	606.9473649682685	37	246.02702702702703
4.0	588.8875799906825	640.3070928417699	62	360.88392857142856
4.0	559.1081668900681	634.2781273122165	5	378.86486486486484
4.0	1714.393554423543	504.1163446669416	80	306.8482142857143
4.0	1986.995559154869	428.3679735811183	123	276.9909090909091
4.0	1585.1866550742027	615.4666720091782	18	253.2521739130435
4.0	623.5165092611063	573.4682073483405	58	452.80357142857144
4.0	561.1554406800296	677.1272403519401	148	388.78761061946904
4.0	2227.8220799541023	487.70263638325633	130	319.50442477876106
4.0	1797.972871398165	496.80263862316144	86	302.75
4.0	1374.0136207956216	615.2070831285007	34	433.73873873873873
4.0	1827.7674987212995	555.4151430092501	19	293.38260869565215
4.0	630.8723393000653	528.9058096768252	71	492.1666666666667
4.0	1621.0831787634202	650.6533760934135	113	270.8482142857143
4.0	1748.9321039961985	553.1250516892723	27	316.99122807017545
4.0	2045.848092119248	539.3200930430303	135	349.86725663716817
4.0	286.69872500078725	578.2019578335506	72	426.12389380530976
4.0	2194.0767653723187	378.0854971568923	127	326.08849557522126
4.0	564.1735275197157	603.3330704939282	67	383.91964285714283
4.0	1975.0522660817094	560.5757953760748	138	291.7767857142857
4.0	2028.4523593734125	397.9408807533049	119	287.07207207207205
4.0	1617.1608820024044	535.8971686022433	102	304.66964285714283
4.0	2397.136521808729	253.50110397188706	101	470.8157894736842
4.0	1495.7301348188657	561.2653471252625	15	296.14912280701753
4.0	1684.9761204469205	570.2516273790748	49	294.4594594594595
4.0	1843.5146168945132	317.4821382618039	158	269.91964285714283
4.0	1358.4370310560419	671.0506041760889	143	312.56756756756755
4.0	537.2874414036713	615.9190348091505	57	364.01801801801804
4.0	1655.47969349512	544.4139113024341	87	269.62608695652176
4.0	1786.571134633929	519.1050901612664	85	310.45535714285717
4.0	1340.311165293237	635.0527788426749	31	334.2162162162162
4.0	2040.1445754975607	424.19734390789125	120	287.76106194690266
4.0	2112.284678798403	399.1071093006101	126	276.72072072072075
4.0	1762.901561320691	569.347512694098	26	293.13392857142856
4.0	2136.6033345376327	263.2918022232	160	290.5739130434783
4.0	289.28386052739705	602.0061770125901	64	377.1363636363636
4.0	1803.4601597230176	476.3229469530163	106	266.9478260869565
4.0	1701.988321867252	537.7524058855445	88	356.5045045045045
4.0	2510.5481450533034	512.2291580262093	92	326.5431034482759
4.0	1445.3070692612082	639.7837828192027	41	291.05309734513276
4.0	637.5968526960548	607.4882941630462	6	349.0695652173913
4.0	1866.9370922978048	415.3396557723507	111	257.54464285714283
4.0	1300.6977903963798	635.8717171124694	10	372.13392857142856
4.0	1844.1331649316069	474.6665258514712	91	304.85714285714283
4.0	622.2125731008553	474.56231335336577	74	388.0948275862069
4.0	439.6913594663016	629.0555676523022	73	500.1711711711712
4.0	2646.510014651494	456.4653103005819	100	385.7767857142857
4.0	2511.0751533507505	247.14247469047743	97	376.9736842105263
4.0	1535.519770288378	556.5288592268057	103	266.25
4.0	1893.3590998587883	487.5790789939541	110	288.6
4.0	1536.8095688405576	354.44429883993644	153	419.11304347826086
4.0	1948.8914676609525	494.48455532340375	116	316.26785714285717
5.0	1947.217281198678	492.8103688611292	116	320.6814159292035
5.0	2437.1760013092094	225.87165681640357	96	340.7787610619469
5.0	554.4232596324758	669.5382362619705	148	405.9217391304348
5.0	604.0573805371719	664.0032754309193	61	421.55855855855856
5.0	1511.015798996985	662.2431901318633	45	273.84684684684686
5.0	2122.7506385282422	509.83911393430594	133	330.53097345132744
5.0	1427.900283015447	664.5561730243596	32	305.1858407079646
5.0	1654.9348184319751	570.866931705074	30	273.99122807017545
5.0	1157.3706734125699	445.35105364068596	154	268.25
5.0	1843.3614466332642	474.2806667022998	91	308.3652173913043
5.0	367.28710398615755	573.1080546597001	65	402.45045045045043
5.0	1297.1291619593776	614.9757476470515	16	362.65486725663715
5.0	1587.8623859400811	524.8410845416099	47	280.87610619469024
5.0	876.5343795925933	731.7343917571105	150	304.66379310344826
5.0	2552.706950588916	554.5471324868597	98	304.4695652173913
5.0	408.21308834955767	561.1325531722284	9	427.69026548672565
5.0	1483.4420175873388	634.0835809766362	12	256.7117117117117
5.0	1953.8807831108622	408.7052067390146	115	280.6936936936937
5.0	1303.82779279483	634.9327163929344	10	360.6725663716814
5.0	1602.3469478939342	550.6696287251145	29	257.6551724137931
5.0	298.1837626787303	573.1204261501159	149	396.87610619469024
5.0	908.4373716590924	760.5286424755443	151	371.45217391304345
5.0	1688.9455133670667	516.8731079512672	13	342.16814159292034
5.0	2508.8832726530813	515.3210639123355	92	330.4732142857143
5.0	2147.439239909476	509.6360981763181	132	326.02608695652174
5.0	1363.4435718215914	650.7006320768492	11	324.55652173913046
5.0	594.4717017326615	588.5021334035226	68	442.4732142857143
5.0	2502.275113521007	253.56412537704716	97	374.16521739130434
5.0	1534.9886511126515	624.6280532456217	43	245.0909090909091
5.0	553.2909962404937	566.2356386412752	66	395.5486725663717
5.0	581.3695360811273	635.6291988536022	62	386.94827586206895
5.0	2564.8350742616485	508.43813215831676	94	364.13274336283183
5.0	2225.277757999178	488.55074370156444	130	329.42241379310343
5.0	1475.560017309407	654.3372262503912	44	255.5304347826087
5.0	1627.4078831764573	647.6770446049254	113	280.7217391304348
5.0	1611.5208998187788	632.4379192635073	46	262.1478260869565
5.0	1548.0241712613158	338.5058631902943	152	416.7909090909091
5.0	555.287071297701	599.1437411321212	67	402.6607142857143
5.0	1344.2465959058436	634.4180319696738	31	323.32173913043476
5.0	2528.1482247127915	519.840003284366	93	354.8053097345133
5.0	1501.4969296763447	559.4117344925011	15	302.2894736842105
5.0	2538.699554234592	538.3296550635127	95	339.4568965517241
5.0	1943.7927923748566	439.16684866754684	114	299.3628318584071
5.0	2190.0108541726163	494.82996622435417	131	325.88495575221236
5.0	571.5009613858742	656.6910608639791	63	414.63793103448273
5.0	1589.542913315116	613.4418793489646	14	254.75438596491227
5.0	1537.497534394691	357.1961610564706	153	433.25
5.0	1660.8817215835197	544.0280521532627	87	269.69026548672565
5.0	281.43517635492293	600.5791435266857	64	379.6347826086957
5.0	1788.960336995083	571.6293135694364	142	313.716814159292
5.0	1541.3951282935157	555.1824230172949	103	267.05309734513276
5.0	2071.6674035343403	395.5246827342894	125	298.4396551724138
5.0	614.9125256757266	565.0312914053952	58	450.00892857142856
5.0	1754.5562462967732	551.634315175867	27	314.0869565217391
5.0	1570.6000521480003	635.1947089032636	51	261.4070796460177
5.0	1726.0703564181663	470.1592092234413	105	301.8053097345133
5.0	1843.2319144550772	317.4821382618039	158	270.5948275862069
5.0	623.7719644965965	525.0632539008303	71	506.54464285714283
5.0	433.21694136169094	624.739288915895	73	504.1592920353982
5.0	1590.0266436153006	612.4802961008406	18	255.6216216216216
5.0	618.1435699828705	471.4323109549159	74	381.3805309734513
5.0	497.3874327291236	577.0115619676586	77	355.1909090909091
5.0	2642.704592022416	459.55721618670805	100	388.24347826086955
5.0	2259.267682418488	226.07218270585855	164	284.7567567567568
5.0	1742.5859922541047	508.443286518483	81	311.5913043478261
5.0	1869.5023213391958	414.43428081656566	111	258.5
5.0	1387.0760171875907	630.1172499830959	21	327.7894736842105
5.0	1705.2890056068575	535.8481652665414	88	363.16964285714283
5.0	2004.886428700996	445.69680714189724	128	282.5945945945946
5.0	1860.371944994723	444.11231419285	108	261.05405405405406
5.0	2002.592929744464	544.6373535049038	137	370.75652173913045
5.0	402.60316122140875	562.9367754798304	3	417.0353982300885
5.0	1799.8508728372346	495.39413754385896	86	312.990990990991
5.0	2027.359689693271	562.9831016151311	136	337.7567567567568
5.0	2088.0166170011676	524.0884173906564	134	316.46902654867256
5.0	1990.670880838262	464.2081168584068	122	303.66964285714283
5.0	1851.8379987525445	563.8625419572804	140	304.49557522123894
5.0	1896.6639887366784	486.9670625350856	110	288.60360360360363
5.0	1428.0502978958266	628.6497485657434	36	269.75
5.0	1456.6928034020855	610.7789059450475	22	250.6283185840708
5.0	1377.6951526590276	614.6992856300999	34	449.7931034482759
5.0	2145.9050291584304	236.55758777798525	162	327.63392857142856
5.0	1831.8365018392842	555.5716431291727	19	297.53982300884957
5.0	1845.6546246672558	580.991680631137	141	289.1467889908257
5.0	1335.2584884797677	616.9537757855971	39	307.56756756756755
5.0	551.745103163256	629.0732029536078	5	388.5045045045045
5.0	1650.7701196990583	525.256551428361	104	320.4375
5.0	2045.1601265651152	536.797552677874	135	355.7079646017699
5.0	279.6562196042752	579.1409585530855	72	406.27927927927925
5.0	1876.9809483543402	495.57843754919764	109	285.98198198198196
5.0	505.5616782939992	549.9401605424108	76	371.7027027027027
5.0	2195.76434112122	280.2439988725075	163	316.6106194690266
5.0	1623.1967150409712	533.935522864709	102	307.53982300884957
5.0	2134.998081577988	265.81434258835634	160	292.82142857142856
5.0	564.6374692160999	549.6317803955582	2	430.41379310344826
5.0	1362.1061806780872	667.6107764054213	143	303.04464285714283
5.0	1637.6641743384973	618.7620052712166	25	276.859649122807
5.0	2397.429723879448	258.1923371034169	101	436.61739130434785
5.0	1447.9801515401614	638.6143093221608	41	284.86486486486484
5.0	1837.1726693266596	537.4774935435759	54	280.4035087719298
5.0	2191.6584960379214	380.1317250552278	127	314.6607142857143
5.0	1689.9190874676174	567.0592945115418	49	297.58035714285717
5.0	529.0357320546577	612.3644523203446	57	369.46017699115043
5.0	1765.901818977838	516.0700132197696	82	289.6140350877193
5.0	1717.3330850636837	568.6515389133706	83	313.8965517241379
5.0	2234.003535915083	229.50203083296955	167	286.93518518518516
5.0	629.4105382167614	603.3951369233996	6	350.6695652173913
5.0	628.1360419473573	414.45275525788077	75	348.85840707964604
5.0	2025.8871303320216	397.94088075330484	119	289.30973451327435
5.0	616.0247536364848	644.6759505515663	7	384.1454545454545
5.0	2070.777909933292	422.9067713463704	124	288.91964285714283
5.0	1660.8563000202532	589.3278707780306	53	292.10714285714283
5.0	1720.0275587407527	504.1163446669416	80	310.6371681415929
5.0	1743.1600868132768	485.86240690070275	90	294.0619469026549
5.0	1321.5220876035662	656.8698990964544	33	307.283185840708
5.0	290.1187455047722	635.2946229202553	8	402.39639639639637
5.0	1717.54755459169	587.5117877298794	28	292.3185840707965
5.0	1416.284349672481	610.0147459208599	35	270.6216216216216
5.0	1976.1683903898925	557.4134431695562	138	300.42477876106193
5.0	1193.4923288314963	450.1644664341135	156	292.0438596491228
5.0	655.0419352776344	518.9712106396116	69	486.8198198198198
5.0	1518.306155172263	640.0020992927358	20	255.74545454545455
5.0	1548.758017916466	604.9907738559095	37	246.7117117117117
5.0	611.4421141339184	621.0837256985702	60	360.5135135135135
5.0	1962.0240130799116	475.0838008375272	117	313.94642857142856
5.0	588.5216811954219	469.09340596442394	4	490.625
5.0	2160.793206704067	387.506312072062	129	278.12068965517244
5.0	1983.64718623032	428.55399429914877	123	274.38260869565215
5.0	255.21195923500943	559.7869448211766	56	462.49557522123894
5.0	515.2449657824548	527.3129442310435	147	421.0701754385965
5.0	1522.5950158511116	596.0214985878698	24	255.32432432432432
5.0	2111.0209591760154	249.00229633277843	161	277.5855855855856
5.0	1798.3974626213246	548.9689221984003	84	367.42857142857144
5.0	1664.5796636757334	627.1647782121508	79	300.13274336283183
5.0	1827.7856671875088	423.57224616009825	107	267.05172413793105
5.0	2253.5935854557774	256.36007452707634	166	313.23478260869564
5.0	1629.3666113396378	601.3353195542614	50	274.5431034482759
5.0	1155.183854295674	465.70431000308014	155	372.6578947368421
5.0	1694.2964325782618	604.7090510213112	52	284.1896551724138
5.0	1893.08429012462	427.3892026992843	112	305.6194690265487
5.0	2552.706950588916	554.5471324868597	99	304.4695652173913
5.0	1541.3951282935157	555.1824230172949	104	267.05309734513276
5.0	2035.8676647476618	441.67461358186796	121	276.83035714285717
5.0	1564.7998078926473	588.3705678973286	48	259.0088495575221
5.0	1769.1615661175906	567.3130111351056	26	294.0973451327434
5.0	585.7485812145709	616.9802746424078	59	387.72072072072075
5.0	1735.331996617592	533.3835001867176	55	370.24347826086955
5.0	632.1593427610983	504.9791354304066	70	633.9823008849557
5.0	2110.571032713571	400.94315867721565	126	272.8198198198198
5.0	2573.0191837148063	478.359148836562	99	368.2972972972973
5.0	486.62807031626016	605.5036692489942	78	446.98275862068965
5.0	1806.7367558666097	473.3442231861143	106	265.295652173913
5.0	2254.899534943034	285.0561995171086	165	374.05309734513276
5.0	2002.0455898296816	406.69283865922694	118	285.76576576576576
5.0	2037.7302422821333	424.4991355598196	120	290.8448275862069
5.0	637.2074913810976	487.9523902418542	146	545.8482142857143
5.0	1486.1665746849817	592.5654948036553	42	253.1504424778761
5.0	1496.4514576115769	610.7316217778489	38	251.51724137931035
5.0	1401.9067786960613	592.13428224291	17	367.2456140350877
5.0	568.872482996403	582.5656900869168	0	408.30973451327435
5.0	1601.5582253146313	591.6627781326091	89	257.09565217391304
5.0	1881.4771234606392	569.788475978057	139	318.05172413793105
5.0	1354.3825750340256	594.3991295820286	40	269.4695652173913
5.0	1409.7895324938575	649.616769176265	23	334.3185840707965
5.0	1788.449136072999	519.2615902811888	85	315.61206896551727
6.0	1361.70720565032	651.4723503751919	11	325.13793103448273
6.0	1731.9043635033863	531.6062089423147	55	374.23214285714283
6.0	1626.236608941188	600.7093190745715	50	268.79646017699116
6.0	1540.9055151264208	552.9791637653683	104	271.79646017699116
6.0	1841.9794929545874	580.143573312829	141	292.05309734513276
6.0	2025.0664711794932	559.3139519930855	136	325.36036036036035
6.0	1543.7836346697754	337.3750534325502	152	431.14159292035396
6.0	618.4560648651601	418.880829880588	75	371.07964601769913
6.0	1794.1753449578132	547.0123310860413	84	372.8407079646018
6.0	404.33952739268005	558.6923248389448	3	403.9741379310345
6.0	1353.2282890872962	596.3779054907077	40	284.04347826086956
6.0	1385.2987259431877	633.5448830973015	21	332.2608695652174
6.0	2115.607396203571	243.49857189971019	161	274.88793103448273
6.0	554.293402095101	559.2187976590237	66	392.56637168141594
6.0	1588.6542676929146	612.9340818505639	14	256.1517857142857
6.0	1415.7694572744922	611.5594231148275	35	280.17241379310343
6.0	2072.8140127912297	389.56231459846543	125	289.68695652173915
6.0	1714.0377737165527	566.9009047602073	83	316.85840707964604
6.0	1605.8081779617696	633.7074130095093	46	262.10526315789474
6.0	1872.0013860975223	494.2203751155201	109	286.6454545454545
6.0	2445.024685481684	215.64458350075546	96	338.7927927927928
6.0	1954.4388452649537	401.82244017188594	115	278.5826086956522
6.0	1656.161296422578	588.7018702983405	53	292.5840707964602
6.0	2188.965327885668	488.90531726498114	131	329.9911504424779
6.0	1405.545081852972	651.7389944967078	23	314.66379310344826
6.0	489.6748553066653	600.6795930141861	78	457.42241379310343
6.0	1944.9089166830397	432.09806138238764	114	297.8938053097345
6.0	2257.443856897958	278.5540434100799	165	388.0
6.0	569.6341792440044	575.7104238585055	0	399.9130434782609
6.0	911.2643960534527	754.5918912473876	151	363.0782608695652
6.0	1876.640584791846	569.9744966960875	139	325.1801801801802
6.0	1493.4046726211718	610.6046724032486	38	250.24137931034483
6.0	1685.3909308782609	513.9532723354624	13	362.85714285714283
6.0	1990.2122371355063	457.0991394656936	122	306.26785714285717
6.0	1800.4814359561155	471.8548613026633	106	264.9736842105263
6.0	1817.8265426738733	420.10164216292225	107	267.67857142857144
6.0	1974.866245363679	553.8790495269766	138	294.43362831858406
6.0	1545.8746204877264	603.4460966619419	37	249.05309734513276
6.0	1985.135351974564	422.78735204020313	123	276.83185840707966
6.0	1648.9878138749204	571.0234318249964	30	270.76576576576576
6.0	281.43517635492293	597.2493987262421	64	381.3478260869565
6.0	2540.4210555537393	535.9821532646754	95	338.8738738738739
6.0	1660.136435564726	626.022233840749	79	306.43362831858406
6.0	2256.0118547901743	249.66332867797814	166	319.61467889908255
6.0	1689.6014289805871	604.2395506615437	52	282.1913043478261
6.0	1520.2475140522738	596.1779987077922	24	256.5575221238938
6.0	1715.6455553829228	502.08184310794917	80	317.2857142857143
6.0	883.1560460765984	727.5522866093179	150	298.716814159292
6.0	2071.3359720873837	417.3261498054553	124	286.32758620689657
6.0	2003.0515734472197	540.7388820314804	137	355.7117117117117
6.0	2036.3263084504174	435.9415672974219	121	277.0
6.0	2532.191486256187	514.8453860837008	93	353.82300884955754
6.0	1332.5810480102239	618.1895175407712	39	313.8521739130435
6.0	1648.3220538635842	521.7068559669235	104	337.4741379310345
6.0	507.90918009283655	544.9321567048911	76	374.50892857142856
6.0	572.4198334192644	651.1778286636386	63	404.2456140350877
6.0	566.0339123367023	543.5382104147482	2	398.8018018018018
6.0	1634.8471721798924	619.7010059907516	25	274.4070796460177
6.0	1834.6336818346556	535.4463035499725	54	279.6
6.0	2239.2779384967735	220.32915677785581	167	283.4396551724138
6.0	1762.8124645899027	513.7015081890193	82	291.75221238938053
6.0	2567.6520764202533	505.1516296399445	94	372.3243243243243
6.0	1455.5352259545712	613.4799199892475	22	254.75892857142858
6.0	1426.954797056369	629.2757490454334	36	280.02702702702703
6.0	2199.722175273322	269.2186037345022	163	316.76106194690266
6.0	1847.0222398736098	563.1745764031468	140	309.5486725663717
6.0	1508.0959633811804	663.1318357540649	45	274.4736842105263
6.0	1569.504551308543	637.542210702101	51	258.9017857142857
6.0	1721.5029799755832	468.47126575553017	105	312.6607142857143
6.0	500.30726834492833	571.2988401106492	77	363.6810344827586
6.0	1481.2510159084238	634.7095814563262	12	255.1578947368421
6.0	2266.6059816625793	217.8165960562562	164	280.75221238938053
6.0	1737.9080982659368	506.68907627292015	81	315.43243243243245
6.0	1849.6583413512667	440.79260602163816	108	259.7142857142857
6.0	367.9218508591586	569.1726240470937	65	388.1061946902655
6.0	2150.183505673132	232.46513198131413	162	330.7304347826087
6.0	2146.7512743553425	504.8203392973834	132	327.21238938053096
6.0	1738.2090612038687	484.0851156562997	90	300.8482142857143
6.0	590.712682874337	462.83340116752424	4	470.0964912280702
6.0	553.6888398818336	667.3349770100438	148	390.9741379310345
6.0	1587.1415365828962	523.6053427864358	47	286.3243243243243
6.0	1596.8610984544234	591.1549806342083	89	252.24778761061947
6.0	594.9729046599651	583.4065703092685	68	407.8288288288288
6.0	2195.3789103985314	370.83068915370256	127	293.9732142857143
6.0	1562.0893778682741	587.2863958875793	48	259.3243243243243
6.0	631.4988837471934	596.963032689669	6	340.04464285714283
6.0	1302.1062914756826	637.7497185515392	10	365.99107142857144
6.0	1713.358225229883	586.7500914822781	28	285.04347826086956
6.0	1685.696969804106	565.617595797172	49	292.1217391304348
6.0	289.02324466531473	630.9126195624254	8	454.9732142857143
6.0	1657.4089892409772	541.3270381090629	87	279.7913043478261
6.0	2401.5345528695366	244.9982439209894	101	438.6454545454545
6.0	1503.1445853499101	556.3223801045658	15	313.5625
6.0	2027.094296939735	392.20683936666626	119	284.69642857142856
6.0	1621.8386526072936	530.9176063454256	102	316.0
6.0	276.2132169659804	574.7589551952558	72	407.87610619469024
6.0	587.2932584085385	611.8313506625155	59	367.6814159292035
6.0	1187.5555776033398	445.641227403137	156	300.6
6.0	2130.376978554591	286.52277881343946	159	300.704347826087
6.0	1960.8774038230224	467.2868578906805	117	311.98198198198196
6.0	1749.3386684998545	551.0922291709923	27	307.83035714285717
6.0	1827.610998601377	554.7891425295602	19	298.9561403508772
6.0	1400.0025380770578	593.4037759889121	17	382.6909090909091
6.0	605.8080146903352	656.382867940679	61	425.79646017699116
6.0	1318.3920852051165	657.1828993362994	33	298.87610619469024
6.0	1149.1723026689249	442.52402924632565	154	261.17543859649123
6.0	616.6595005094858	638.9632286945568	7	371.5357142857143
6.0	2085.0402855126795	520.5540237480768	134	319.1981981981982
6.0	1736.2207385205725	344.98441380001606	157	274.8198198198198
6.0	637.2052882613926	497.15277098097056	70	538.8938053097345
6.0	2578.0138009154716	472.88885380726185	99	369.86725663716817
6.0	1861.3539467371304	410.81278099342546	111	255.51785714285714
6.0	2554.8650899571185	553.1506893662574	98	306.50442477876106
6.0	2005.4444908550875	439.74414416492107	128	282.92241379310343
6.0	1701.7344231180516	534.1978233967387	88	366.929203539823
6.0	2002.9509647854666	399.75163066487494	118	287.27027027027026
6.0	1838.7311368432072	472.7372301056141	91	314.859649122807
6.0	2646.2721757371764	454.80043790036007	100	390.2654867256637
6.0	1532.322714246047	628.0556863598274	43	244.7117117117117
6.0	1484.1353846913782	593.4541404258567	42	254.32743362831857
6.0	645.2337561793222	479.23815988949616	146	528.5221238938053
6.0	1588.5849449009315	611.8624252232537	18	257.3274336283186
6.0	627.1133173452877	516.2922026730159	71	468.73873873873873
6.0	1946.8452397626168	486.48566444809205	116	314.3157894736842
6.0	1841.5356998184611	317.7648407012399	158	273.3103448275862
6.0	616.249066815203	559.2674577414028	58	452.283185840708
6.0	1624.2455309699387	648.2351067590168	113	291.8495575221239
6.0	555.7948687961018	595.5891586433154	67	382.14912280701753
6.0	1600.1888085257306	547.8767424839099	29	257.4778761061947
6.0	437.02542259969715	621.4386051762897	73	477.0
6.0	253.02095755609454	556.1874420629592	56	476.49107142857144
6.0	1516.9674349374911	640.7229486499207	20	255.16363636363636
6.0	2510.3616366077986	245.9532801188904	97	370.34513274336285
6.0	2161.4811722582003	378.5627598683261	129	271.62608695652176
6.0	1784.0671327151692	516.9140884823514	85	315.26785714285717
6.0	658.6461820635589	512.1746309861539	69	494.80357142857144
6.0	1884.14884982514	424.0843138213943	112	323.2300884955752
6.0	1149.9562228609332	465.3558012407641	155	338.17857142857144
6.0	2510.7859839676207	511.75348019757456	92	328.72566371681415
6.0	1340.4381146678372	636.322272588677	31	320.5913043478261
6.0	625.4990756192276	461.1033030400315	74	427.75892857142856
6.0	1540.9055151264208	552.9791637653683	103	271.79646017699116
6.0	1422.822308031439	666.9682111417636	32	301.25892857142856
6.0	517.0795405934774	521.3505760952196	147	440.875
6.0	2138.208587497278	258.7053651956432	160	288.4424778761062
6.0	2112.162275506629	394.08857433788813	126	275.4867256637168
6.0	1763.0580614406135	566.3740104155706	26	293.1061946902655
6.0	1890.176614272672	483.7845769489692	110	283.8407079646018
6.0	2122.1852336493703	503.33695782727716	133	331.4732142857143
6.0	1295.732718838775	615.9913426438533	16	366.4594594594595
6.0	1375.537013290824	615.5879312523014	34	460.5217391304348
6.0	1796.4078701989401	491.9511349055642	86	314.11607142857144
6.0	2043.0962299027144	531.9817937989393	135	342.30973451327435
6.0	2225.277757999178	486.00642174664017	130	319.54545454545456
6.0	583.2908139691248	630.9513048654347	62	370.55855855855856
6.0	611.3391356543207	614.5960814839061	60	355.88695652173914
6.0	2554.8650899571185	553.1506893662574	99	306.50442477876106
6.0	1785.0539019164423	569.9551271071618	142	308.3243243243243
6.0	553.649343782259	623.2335317219982	5	378.7719298245614
6.0	408.7994924909989	559.0801386771841	9	426.07142857142856
6.0	1473.30460413654	655.4231659262158	44	254.44347826086957
6.0	1361.6475369753316	667.6107764054213	143	305.2608695652174
6.0	1447.1448133279885	640.6191210313755	41	289.98198198198196
6.0	531.0669220482612	605.7630848411337	57	365.6666666666667
6.0	1528.3246603395773	356.50819550233706	153	373.66379310344826
6.0	295.0740358449339	569.7279968768835	149	387.8018018018018
6.0	2038.6356172379183	418.0106150433601	120	286.09090909090907
7.0	1692.4184311391919	603.1440498220863	52	291.05309734513276
7.0	1941.1885023224297	433.2141856905707	114	300.0973451327434
7.0	2576.3489285152496	473.3645316358967	99	370.51724137931035
7.0	531.0681735275259	530.2941282989555	147	410.1711711711712
7.0	881.7620110273341	720.9306201253128	150	293.9189189189189
7.0	1521.0300146518866	590.5439943905825	24	263.5405405405405
7.0	1967.7974580785196	554.0650702450071	138	300.11504424778764
7.0	1297.2561113339777	611.4211651582457	16	382.24347826086955
7.0	597.6429978678077	620.0539409025918	60	362.50892857142856
7.0	1802.864414969637	472.2520244715836	106	267.94690265486724
7.0	1685.3909308782609	513.9532723354624	13	358.75
7.0	1650.2398148343004	568.2064296663916	30	275.9646017699115
7.0	2554.357292458719	555.1818793598608	99	307.1875
7.0	1715.6433139726869	586.4961927330776	28	293.9655172413793
7.0	644.0871469224329	481.0727347005189	146	559.3982300884956
7.0	1563.6478751322888	584.7792481150339	48	258.13274336283183
7.0	278.8189482974316	607.4764720418902	64	387.57894736842104
7.0	2119.075506815574	506.4466846610735	133	334.8288288288288
7.0	1401.27203182306	589.4683453763057	17	391.94827586206895
7.0	1879.0588541262425	569.6024552600265	139	321.72566371681415
7.0	1886.9641255359352	426.4099763650947	112	309.63392857142856
7.0	597.5697363225079	662.6645551961474	61	393.9217391304348
7.0	1824.1641673643687	421.45970459659986	107	269.5701754385965
7.0	1410.175391643029	643.6359523641083	23	327.375
7.0	250.04745527756722	562.6039469797815	56	462.79464285714283
7.0	578.5400876427219	619.3487796731581	59	381.24347826086955
7.0	1623.8734895338775	644.8867338344678	113	273.30434782608694
7.0	572.0972819260093	636.9657399930788	62	398.4513274336283
7.0	2039.6564021320464	531.9817937989392	135	328.4864864864865
7.0	1844.5238149095119	581.8397879494452	141	290.640350877193
7.0	564.4841204036228	659.6982784278011	63	438.1465517241379
7.0	1363.2527899349764	662.107051972353	143	320.9375
7.0	520.2762252072433	618.8388704249553	57	377.2654867256637
7.0	1889.809404397351	487.5790789939541	110	287.8
7.0	1869.7379487080598	497.0873958088394	109	292.6306306306306
7.0	1587.765622070713	608.4908537395565	14	260.9310344827586
7.0	1827.7674987212995	554.9456426494827	19	298.3392857142857
7.0	2506.0805361500857	250.71005840523839	97	376.27027027027026
7.0	1386.6951690637902	625.6740218720886	21	335.5603448275862
7.0	2020.0213904491807	558.625986438952	136	313.036036036036
7.0	1542.3743546277053	547.1038057602304	103	276.74107142857144
7.0	1731.7774141287864	530.590613945513	55	376.2695652173913
7.0	1542.3743546277053	547.1038057602304	104	276.74107142857144
7.0	1766.1880638390628	567.6260113749505	26	294.16814159292034
7.0	1517.8942412538718	633.2055196392782	20	255.41964285714286
7.0	1626.5496091810332	598.3618172757341	50	277.7391304347826
7.0	1787.1001298147778	570.8852306973143	142	312.03508771929825
7.0	291.9643090111376	579.9052846965807	149	382.24778761061947
7.0	1601.077454147932	545.8455524903065	29	257.42477876106193
7.0	1649.7908933648687	520.6052263409601	104	331.7631578947368
7.0	1621.5368609553652	526.994314870357	102	323.6818181818182
7.0	1503.350542309106	554.8806813901961	15	315.30357142857144
7.0	2077.9714982275204	519.8099408759548	134	319.11607142857144
7.0	549.5651139374717	586.464097165057	145	406.61739130434785
7.0	1996.859883460018	540.0509164773468	137	365.92035398230087
7.0	1867.3897797756974	413.37801003481644	111	259.5948275862069
7.0	2554.357292458719	555.1818793598608	98	307.1875
7.0	2644.845142251272	455.75179355762964	100	389.8938053097345
7.0	1858.2594034312247	441.69798097742324	108	262.9736842105263
7.0	1724.9781577036356	468.8684289244504	105	310.3893805309734
7.0	1588.17303098254	608.3611569169269	18	261.13392857142856
7.0	1607.966317329973	627.8677417778997	46	264.070796460177
7.0	2440.030068281019	219.4500061298338	96	339.0
7.0	1567.7830499893957	629.7172047059765	51	263.62831858407077
7.0	2141.935515476408	506.65491410840616	132	323.55357142857144
7.0	546.7118522507324	675.0463843917872	148	435.6126126126126
7.0	1848.6274928332548	563.8625419572803	140	315.5315315315315
7.0	1587.1415365828962	519.8981175209135	47	289.7787610619469
7.0	1750.2195582577758	551.1599899216016	27	308.9911504424779
7.0	534.1983187096762	569.6799595483074	144	416.82142857142856
7.0	1454.5705780816425	607.8849623262622	22	253.0796460176991
7.0	1636.5686734990397	615.4755027528444	25	281.38260869565215
7.0	1834.5067324600554	535.7002022991728	54	281.2844827586207
7.0	1687.7565393960626	566.7503590727483	49	293.7857142857143
7.0	2398.6025321623306	253.2079019011665	101	467.10526315789474
7.0	1658.9782985811835	586.5108686194257	53	298.3636363636364
7.0	596.535085007925	566.6184340085235	58	473.69565217391306
7.0	1981.9729997680454	423.53143491232515	123	273.44144144144144
7.0	633.1891275570766	499.1093620933296	70	688.7232142857143
7.0	1545.2567496101394	597.6793018044627	37	250.16521739130434
7.0	2069.1037234710175	419.0003362677298	124	288.2142857142857
7.0	2000.5366315700398	402.61865135819426	118	286.31304347826085
7.0	620.0129425418189	518.4640820246652	71	495.39449541284404
7.0	1838.9913778635369	315.50322118575167	158	277.35185185185185
7.0	1740.1635114388027	506.354940988051	81	311.76785714285717
7.0	2537.6040533951345	536.4516536244428	95	346.3478260869565
7.0	1364.6011492691055	645.4915335630351	11	327.74782608695654
7.0	2529.337419284378	519.3643254557313	93	351.08620689655174
7.0	546.0235537945903	553.3714301738141	66	416.6936936936937
7.0	2191.844516755952	374.9231449503737	127	305.69026548672565
7.0	1657.2160596663914	539.976531086963	87	273.8198198198198
7.0	2265.000728702935	220.79778012416816	164	286.1545454545454
7.0	1484.7701315643794	587.6144691942471	42	257.30434782608694
7.0	2026.18892198395	395.9792350157706	119	286.39285714285717
7.0	275.27421624644546	583.5229619109153	72	426.12068965517244
7.0	1953.13670023874	403.8686680702215	115	281.01769911504425
7.0	2128.963466357411	290.1979105261079	159	303.39285714285717
7.0	1662.2945749329297	623.2293475995444	79	301.283185840708
7.0	1376.8065070368261	608.9865637730904	34	449.79464285714283
7.0	1795.1558692395602	493.3596359848666	86	316.39639639639637
7.0	1545.4798493063915	334.8307314776259	152	433.86842105263156
7.0	506.4924112276414	566.6810195593862	77	386.5086206896552
7.0	2255.4537926360836	252.0815980123747	166	317.7927927927928
7.0	541.7161025698393	635.5476210582185	5	423.6896551724138
7.0	1448.0636853613787	632.0151374459958	41	292.63963963963965
7.0	2566.400075460873	508.90763251808426	94	369.5982142857143
7.0	1509.746305250983	655.387923903452	45	270.1391304347826
7.0	2236.526076280239	223.31034084576777	167	286.8448275862069
7.0	1701.9883218672521	534.7056208951395	88	361.1981981981982
7.0	2003.0262215206908	442.1624134993176	128	280.6106194690266
7.0	1987.4603749189723	459.3923579794721	122	302.9217391304348
7.0	1840.0816438653076	472.5443005310285	91	310.60360360360363
7.0	1715.9585556227678	501.7688428681042	80	316.13513513513516
7.0	1151.9993270632851	447.3299707167382	154	258.68518518518516
7.0	1535.369499236452	618.9153313886123	43	247.98214285714286
7.0	1493.9124701195726	603.6224568002372	38	253.24778761061947
7.0	580.6050874105931	591.008148040041	68	438.3181818181818
7.0	1304.45379327452	632.585214594097	10	373.1565217391304
7.0	393.55298481352713	580.1906877690681	9	412.3391304347826
7.0	562.7057063694002	564.9386020587796	0	453.3873873873874
7.0	1428.281131139248	655.7966661769452	32	300.42105263157896
7.0	1474.8917467396682	648.9075278712679	44	252.51754385964912
7.0	542.4651844630798	603.8408679923291	67	437.8070175438597
7.0	1739.0977068260702	482.5617231610972	90	303.4017857142857
7.0	2158.4999881902886	383.14919689588294	129	271.8157894736842
7.0	1150.6532403855654	467.4468538146604	155	369.44347826086954
7.0	2257.726559337394	281.09836536500416	165	384.56756756756755
7.0	652.5704517672862	511.9686740269583	69	488.33035714285717
7.0	1189.9738065977128	449.3616332801271	156	308.93693693693695
7.0	284.79774142740746	638.73762555855	8	455.43362831858406
7.0	502.62369151588666	593.4434786619743	78	374.9130434782609
7.0	2223.0161384836897	485.7237193072041	130	319.3693693693694
7.0	1957.208254200977	469.1214327017033	117	308.9642857142857
7.0	1600.161782194029	587.4734487708022	89	258.1842105263158
7.0	1529.9299132992223	349.16989625824607	153	384.716814159292
7.0	1320.739587003954	649.2013932202525	33	302.30973451327435
7.0	1737.894924982847	341.63604087546696	157	278.94642857142856
7.0	606.5035505414692	643.6603555547646	7	378.9310344827586
7.0	2508.6454337387636	514.3697082550659	92	330.05172413793105
7.0	1343.3579502836421	629.8478544840664	31	317.27027027027026
7.0	429.7893082474852	638.7037201219182	73	476.94690265486724
7.0	628.0030775379875	467.20680771700864	74	415.5181818181818
7.0	612.9543754369573	600.554987002012	6	376.963963963964
7.0	1943.6828875560982	487.2297473202141	116	320.7699115044248
7.0	2197.74325819727	273.74184276547874	163	317.86607142857144
7.0	2148.8813606469184	233.39523557146666	162	340.9107142857143
7.0	2185.8287490248235	490.29935231424537	131	330.6371681415929
7.0	909.5681814168365	747.8070327009228	151	350.4347826086956
7.0	1715.170536992129	566.5919693214137	83	313.2631578947368
7.0	2113.5434995411706	244.18653745384373	161	277.18260869565216
7.0	2034.4917336393944	438.00546395982246	121	274.5833333333333
7.0	620.5156344571168	420.0135931561643	75	370.9537037037037
7.0	363.4786227481512	585.5490933705206	65	443.46017699115043
7.0	1483.4420175873388	627.6670760598142	12	254.69565217391303
7.0	1762.0916152327177	513.3925727502258	82	292.4375
7.0	2038.0320339340615	419.8213649549302	120	293.7767857142857
7.0	580.5401750793751	476.761911840626	4	463.07758620689657
7.0	1354.5474730264157	592.0355916911064	40	282.93693693693695
7.0	1427.7372976559818	621.2942429293863	36	280.359649122807
7.0	1416.3873281520791	606.8224130533268	35	280.5575221238938
7.0	1796.5438499885638	546.1885032492585	84	371.32173913043476
7.0	388.90516142582385	582.036803363815	3	414.5132743362832
7.0	2110.3262261300238	395.1902039638515	126	273.41964285714283
7.0	565.5261148383014	537.6985391831385	2	450.2844827586207
7.0	2135.4567252807433	259.6226526011546	160	285.90434782608696
7.0	2070.2914724260736	392.0848549636217	125	300.45045045045043
7.0	1785.0061334347042	515.8185876428939	85	320.27433628318585
7.0	524.9676931643882	549.0011598228759	76	385.72972972972974
7.0	1335.15551000017	613.0405935608791	39	319.50442477876106
8.0	1713.2139458797699	563.5026149334784	83	309.2155172413793
8.0	599.7025674597645	617.891392831037	60	371.97297297297297
8.0	1733.6164484681453	342.5661444656195	157	275.88695652173914
8.0	1185.3232886469502	458.47664846362187	156	303.98275862068965
8.0	1840.0005758785353	577.0338464790326	141	295.77477477477476
8.0	580.4966787550809	615.0236835300486	59	382.8090909090909
8.0	280.25923794965524	632.4776207616503	8	437.73275862068965
8.0	1712.723478356882	587.6387371044796	28	290.0
8.0	1400.3833862008585	600.6398903411239	17	370.8534482758621
8.0	390.83445717168087	561.5862684577305	3	408.0619469026549
8.0	1597.114997203624	589.123790640605	89	255.70434782608694
8.0	635.7635895470229	498.2855342565469	70	652.2389380530974
8.0	621.0305268551061	418.2629590030009	75	363.8018018018018
8.0	1561.8860956164465	585.7278986235646	48	258.3063063063063
8.0	2070.750116128829	391.39688940948815	125	298.1391304347826
8.0	1958.3548634578663	469.580076404459	117	309.67826086956524
8.0	1634.06467158028	616.7275037122243	25	280.85585585585585
8.0	2578.251639829789	474.79156512180106	99	370.7079646017699
8.0	1867.7763029705254	493.31500015973506	109	278.21238938053096
8.0	1318.0790849652715	658.4349002956794	33	309.65765765765764
8.0	645.0044343279443	478.55019433536256	146	575.9090909090909
8.0	506.0513246300923	578.5904018337498	78	386.94642857142856
8.0	1407.8602367480005	653.4753606679792	23	334.53982300884957
8.0	1149.2592053363012	477.2050991595099	155	356.2920353982301
8.0	2258.574666655702	281.09836536500416	165	391.7767857142857
8.0	572.635279815913	531.6049692023284	2	448.53913043478263
8.0	1838.3452776940362	468.1069203155573	91	309.26785714285717
8.0	2555.2459380809205	554.8010312360601	98	308.07964601769913
8.0	1151.1512197449772	454.397531702639	154	268.35714285714283
8.0	1822.5043132787628	414.51849660224786	107	270.41964285714283
8.0	1424.9202954973769	633.5012522833406	36	283.6875
8.0	1492.896875122771	612.3819636476516	38	251.39285714285714
8.0	596.3339945673337	659.8841362470056	61	417.1517857142857
8.0	584.9488461138916	585.6619834821352	68	434.66964285714283
8.0	529.3496965222179	538.6721519079915	76	376.58620689655174
8.0	1426.8846880186456	667.4760086401645	32	313.5486725663717
8.0	1648.0772472800368	520.6052263409601	104	327.46902654867256
8.0	394.091853288743	562.1211043246158	9	419.3157894736842
8.0	656.4836339920042	514.4401575373065	69	549.0263157894736
8.0	2118.2273994972657	503.6196602667132	133	339.7391304347826
8.0	1886.8417222441612	421.0242315270516	112	316.070796460177
8.0	1875.5244604836632	568.4863309518435	139	321.94642857142856
8.0	1294.8440732165736	621.5771151262625	16	394.1592920353982
8.0	1832.7294412156525	532.6534173087679	54	280.11304347826086
8.0	2034.4917336393944	437.54682025706677	121	275.92035398230087
8.0	1761.6797013143264	510.5091753214861	82	290.87931034482756
8.0	1737.0665168324665	481.165280040495	90	294.21238938053096
8.0	2157.3533789333987	380.3973346793489	129	270.4869565217391
8.0	535.8839324064605	519.9746449869525	147	400.5840707964602
8.0	2149.4394228010096	234.13931844358868	162	346.5221238938053
8.0	1656.630796782346	587.7628695788057	53	299.6521739130435
8.0	2555.2459380809205	554.8010312360601	99	308.07964601769913
8.0	1534.9886511126513	623.8663569980205	43	246.01769911504425
8.0	568.6723269756101	560.2414751985718	0	450.67826086956524
8.0	2004.5143872649348	442.1624134993176	128	282.60526315789474
8.0	1541.5175315852894	552.4895505982735	103	269.60714285714283
8.0	605.741854293868	642.0100136849619	7	387.93693693693695
8.0	2198.591365515578	271.4802232499905	163	317.9826086956522
8.0	1657.4089892409768	539.2048127886201	87	274.43859649122805
8.0	1783.2846321155566	513.1580856042116	85	316.85714285714283
8.0	1783.5657361721983	566.2347127465516	142	313.69827586206895
8.0	2025.8871303320216	393.715797626308	119	285.3783783783784
8.0	1625.4541083415756	598.9878177554242	50	271.03636363636366
8.0	1619.8770068697595	529.559543911748	102	313.6106194690266
8.0	266.6667096507084	578.358457953473	72	398.7413793103448
8.0	2037.8811381080973	419.2177816510735	120	292.6517857142857
8.0	1373.632772671821	621.8084506077116	34	468.91150442477874
8.0	1721.7015615600433	465.29396040416805	105	302.83620689655174
8.0	1823.3854953634698	552.2851406108003	19	295.7826086956522
8.0	2128.963466357411	290.1979105261079	159	302.91964285714283
8.0	577.059973128346	466.1931056657432	4	419.3805309734513
8.0	2265.4593724056904	221.027101975546	164	287.01801801801804
8.0	1795.7818697192497	488.97763262703677	86	316.036036036036
8.0	1517.070413417089	641.0318840887145	20	258.44144144144144
8.0	1846.1049524680984	559.964070483857	140	315.5221238938053
8.0	1763.058061440613	561.6790068178958	26	288.26126126126127
8.0	512.8770769627076	555.04445136483	77	411.46902654867256
8.0	1359.8129621643088	667.8400982567991	143	311.37168141592923
8.0	541.2083050714385	629.5810004520088	5	412.7894736842105
8.0	1447.1448133279887	644.1275415225012	41	292.929203539823
8.0	2069.1037234710175	419.0003362677298	124	288.49107142857144
8.0	2137.9792656458994	260.99858370942167	160	290.990990990991
8.0	521.0379214548445	611.7297054473436	57	362.92727272727274
8.0	1888.3405648960668	481.33651111349513	110	279.2068965517241
8.0	1568.2525503491631	637.6987108220235	51	260.03508771929825
8.0	2110.20382283825	392.2525249612826	126	273.46017699115043
8.0	431.18575136808755	623.7236939190935	73	528.7433628318585
8.0	2039.4270802806686	532.2111156503171	135	319.16379310344826
8.0	1386.3143209399896	637.480313709908	21	332.51724137931035
8.0	2401.5345528695457	252.32829568900462	101	466.23478260869564
8.0	1944.24094971019	487.0437266021835	116	316.4234234234234
8.0	2079.645684689795	517.9497336956497	134	321.5625
8.0	2020.0213904491802	555.874124222418	136	304.23893805309734
8.0	555.9861257760512	579.1257979209659	145	422.4070796460177
8.0	628.7855781376	461.259803159954	74	430.01769911504425
8.0	1864.5227590823783	407.94576030010626	111	256.8018018018018
8.0	1730.6348697573844	528.0516264535088	55	380.21238938053096
8.0	1453.4130006341286	618.30315935389	22	257.5826086956522
8.0	1351.7991731532502	603.6334171558644	40	286.85840707964604
8.0	1701.0996762450507	531.4049371555341	88	363.99107142857144
8.0	2649.126242708985	456.2274713862645	100	392.98214285714283
8.0	1481.9772453231744	596.8817735400625	42	253.8230088495575
8.0	1541.5175315852894	552.4895505982735	104	269.60714285714283
8.0	1331.9631771326367	623.7503554390547	39	325.06306306306305
8.0	2001.7437981777532	402.46775553223006	118	285.57758620689657
8.0	616.7969312129522	596.7124312260171	6	380.9734513274336
8.0	1586.7313322681703	609.2879632333076	18	258.359649122807
8.0	622.8530924632065	517.4616761700579	71	524.0530973451328
8.0	2113.5434995411706	244.6451811565994	161	278.2695652173913
8.0	1835.8816510297404	314.9378163068796	158	279.04424778761063
8.0	601.6306481021791	562.0240738415731	58	451.84684684684686
8.0	2192.0305374739823	373.43497920612964	127	332.14285714285717
8.0	1746.8315207273092	548.5850813984468	27	304.69026548672565
8.0	1738.8269702993264	504.43366310005354	81	309.0619469026549
8.0	1793.5574740802265	543.5110627797146	84	373.4122807017544
8.0	1852.9780495224782	438.5291686321756	108	258.6909090909091
8.0	1983.6471862303201	423.3454141942946	123	275.9396551724138
8.0	1414.0188231213288	616.1934546967304	35	282.41964285714283
8.0	242.84844976113263	557.5959431422618	56	461.43362831858406
8.0	541.548582135013	561.4815888046625	144	429.91150442477874
8.0	1685.9029267633016	562.8371768480303	49	286.05309734513276
8.0	1996.859883460018	537.0697324094349	137	361.3859649122807
8.0	1987.68969677035	457.5577831684493	122	300.8695652173913
8.0	2540.4210555537393	536.4516536244427	95	345.6347826086957
8.0	1599.5540616527296	546.8611474871083	29	257.0619469026549
8.0	564.0664512975363	654.6027153335472	63	435.6725663716814
8.0	1683.8675383830584	512.9376773386608	13	345.0265486725664
8.0	1586.4961283247114	609.8872968601586	14	258.35714285714283
8.0	2508.645433738765	513.6561915121138	92	330.7155172413793
8.0	1508.4768115049806	664.5282788746671	45	275.73214285714283
8.0	904.479537506988	751.7648668530273	151	371.1896551724138
8.0	286.875665101289	574.533938347296	149	419.57522123893807
8.0	1301.4802909959926	640.5667207101441	10	378.02608695652174
8.0	1362.093064799492	653.5945756956346	11	320.8125
8.0	1942.3046266306126	432.47010281844865	114	294.1810344827586
8.0	2510.3616366077986	248.33166926206445	97	376.4741379310345
8.0	2141.70619362503	505.7376267028948	132	323.8157894736842
8.0	2442.4084574241924	219.45000612983384	96	346.2086956521739
8.0	1516.961011533902	596.4909989476372	24	254.8918918918919
8.0	271.44594195359224	599.8656267837334	64	397.283185840708
8.0	1503.7624562274975	558.9998205741098	15	313.1818181818182
8.0	357.00420464354056	572.0924596628985	65	390.17699115044246
8.0	1482.5030168678038	635.8050822957838	12	256.9913793103448
8.0	1622.9433859437252	647.1189824508339	113	290.87610619469024
8.0	1605.6812285871692	633.5804636349092	46	261.16521739130434
8.0	1525.3434762716654	357.1961610564706	153	394.4107142857143
8.0	1539.8258005176708	338.5058631902943	152	449.35087719298247
8.0	545.1311213296842	596.604753640117	67	432.92857142857144
8.0	1713.7675539438528	498.4823403497319	80	311.8189655172414
8.0	1800.1835635794253	467.58535723677045	106	265.9824561403509
8.0	1660.517283688527	624.4988413455465	79	310.29464285714283
8.0	2529.337419284378	519.1264865414139	93	355.39285714285717
8.0	1544.1239863345627	604.1669460191267	37	249.30973451327435
8.0	876.5343795925933	725.1127252731055	150	303.56637168141594
8.0	2184.7832227378753	491.3448786011935	131	338.17699115044246
8.0	1340.6920134170377	640.1307538266834	31	322.63392857142856
8.0	2257.500020534419	251.7095565763137	166	323.8534482758621
8.0	2220.471816528766	486.00642174664017	130	312.88990825688074
8.0	1585.5968593889288	522.1636440720663	47	290.5982142857143
8.0	1473.3046041365405	655.0890306413467	44	256.6756756756757
8.0	550.2837786766715	547.4405288673873	66	419.04347826086956
8.0	546.0998357918638	670.0278494290654	148	421.72566371681415
8.0	1649.1443139948428	568.3629297863141	30	275.1621621621622
8.0	1968.7275616686723	551.4607801925799	138	294.5258620689655
8.0	2568.434577019865	507.18613119893683	94	370.3652173913043
8.0	1691.0099300598897	602.674549462319	52	285.6272727272727
8.0	571.7631466411401	632.538447468563	62	386.6810344827586
8.0	1953.6947623928318	402.938564480069	115	277.84684684684686
8.0	2237.4433636857507	224.22762825127916	167	287.2844827586207
9.0	2039.6918880196677	426.0080938194614	120	287.3363636363636
9.0	1836.7297583480486	311.8280894730832	158	277.12389380530976
9.0	1564.664286391429	581.3234498339577	48	257.13793103448273
9.0	1825.2634968025393	548.2161374928155	19	297.0
9.0	573.3527478628237	467.11991198212377	4	460.17857142857144
9.0	1483.9115179471062	628.293076539504	12	255.7117117117117
9.0	1601.4312759400307	583.0302206597948	89	259.4732142857143
9.0	1536.9987761233106	339.3539705086024	152	446.6636363636364
9.0	1519.3359399682415	633.2055196392785	20	254.47321428571428
9.0	1847.4808835763656	555.6069553076779	140	308.62608695652176
9.0	1402.6684749436622	597.2122572269184	17	369.61607142857144
9.0	285.42374190709745	642.4936284366897	8	425.62280701754383
9.0	1409.9824620684435	646.1440368337226	23	333.4159292035398
9.0	2218.7756018921496	494.77019736915713	130	313.9026548672566
9.0	1784.0671327151688	510.8105838053741	85	322.283185840708
9.0	1786.356046942656	561.7702155138195	142	314.92105263157896
9.0	1954.996907419045	410.56541391931967	115	284.1545454545454
9.0	2195.481638681782	279.3958915541994	163	325.0086956521739
9.0	1958.8135071606216	477.83566305406134	117	313.0265486725664
9.0	2006.5606151632705	451.09140796478187	128	287.2857142857143
9.0	271.9877137280731	590.0959669476599	72	411.0
9.0	1570.6000521480007	629.4042044661315	51	269.4913793103448
9.0	2579.2029954870586	478.3591488365621	99	372.30973451327435
9.0	362.4630277513496	580.3441690119121	65	379.54782608695655
9.0	1629.2101112197156	594.2928141577494	50	279.5486725663717
9.0	248.7954543181873	569.9594526161386	56	462.38392857142856
9.0	619.1358782070361	604.3975427780068	6	382.0357142857143
9.0	616.0868529446068	510.1942337241546	71	553.7053571428571
9.0	509.47895774429793	588.7463518017665	78	381.4741379310345
9.0	1997.7771708655293	546.0132846131708	137	357.13513513513516
9.0	631.4384934039134	492.00384700107844	70	617.1
9.0	640.1886754490096	476.25697582158415	146	568.433628318584
9.0	2078.5295603816116	525.3905624168699	134	316.4782608695652
9.0	524.7194533182505	621.5048072915597	57	374.5
9.0	2038.739114726535	535.8802652723625	135	316.19642857142856
9.0	558.5086661412074	589.9039249357245	145	403.11607142857144
9.0	1547.4192976816935	599.9448283556152	37	250.66071428571428
9.0	2070.9639306513227	424.95299924470595	124	300.92792792792795
9.0	2238.360651091262	228.58474342745816	167	292.0608695652174
9.0	1449.9014294281585	638.94844460703	41	302.3362831858407
9.0	1989.065627878617	464.66676056116245	122	303.1875
9.0	2568.5910771397876	512.5071352763016	94	370.97391304347826
9.0	1485.912675935781	593.9619379242577	42	261.44642857142856
9.0	1866.3335089939485	403.8715729990736	111	257.13392857142856
9.0	546.7940775538477	638.9752541724242	5	415.57142857142856
9.0	2528.14822471279	525.785976142301	93	356.2212389380531
9.0	1342.5962540360408	635.8144750902762	31	328.88495575221236
9.0	2257.127979098358	257.29017811722883	166	320.72972972972974
9.0	1362.1061806780876	665.088236040265	143	299.4824561403509
9.0	2648.8884037946677	463.36263881578645	100	397.82142857142856
9.0	1888.2181616042926	478.7660419862473	110	283.94690265486724
9.0	1511.2696977461853	655.5148732780523	45	268.9913793103448
9.0	608.2808417858722	651.5312167799775	7	394.4655172413793
9.0	2109.714209671155	401.06556196898936	126	286.9549549549549
9.0	2514.4048981511946	248.56950817638182	97	379.2260869565217
9.0	1521.6743266496198	358.8014140161155	153	384.50892857142856
9.0	1765.7185634792954	561.5225066979733	26	293.11206896551727
9.0	1590.7474929724863	605.2718025289917	18	264.283185840708
9.0	627.2205769383752	459.8513020806515	74	464.3628318584071
9.0	1610.251406072777	625.7096024096962	46	268.7719298245614
9.0	1334.434660642985	620.4550440919238	39	334.3070175438597
9.0	1318.8615855648839	654.3658971776946	33	308.23423423423424
9.0	2136.83265638901	260.539940006666	160	289.2543859649123
9.0	566.7395335764893	667.71752526466	63	386.79824561403507
9.0	2127.267251720795	291.328720283852	159	301.5948275862069
9.0	1794.0603684001023	486.47363070827697	86	323.4864864864865
9.0	1545.3120336302745	548.2054353861938	103	273.2857142857143
9.0	2442.6462963385097	222.30407310164262	96	367.0258620689655
9.0	2507.456239167178	519.3643254557313	92	326.4173913043478
9.0	1734.174510622237	338.4736886689484	157	280.32456140350877
9.0	581.9383774694508	624.4977036530503	59	397.1517857142857
9.0	436.0098276028956	633.4987957633095	73	500.24074074074076
9.0	2003.4036522633592	411.974192567973	118	288.01801801801804
9.0	1659.4477989409509	583.0678659811309	53	302.1801801801802
9.0	290.5507968139574	583.8631188486851	149	411.1504424778761
9.0	873.0492919694327	715.354479928256	150	297.49107142857144
9.0	1416.6962635908728	611.7653800740233	35	291.9646017699115
9.0	1854.48700778212	434.00229385325036	108	261.1111111111111
9.0	1296.2405163371761	616.8799882660547	16	410.99107142857144
9.0	2150.555547109193	235.62748418783272	162	351.1217391304348
9.0	1521.1865147718092	592.4219958296525	24	258.53913043478263
9.0	1302.888792075295	638.0627187913842	10	403.3805309734513
9.0	901.9352155520637	741.5875790333301	151	373.5357142857143
9.0	1428.7889286376487	661.3824386593544	32	318.3805309734513
9.0	1474.2234761699303	649.7428660834407	44	256.14159292035396
9.0	399.2407772686351	570.9772535700303	9	412.64864864864865
9.0	1715.5824509105198	561.5460238211194	83	322.61739130434785
9.0	1363.6365013961772	648.5784067564063	11	328.68695652173915
9.0	2116.531184860649	511.25262613148607	133	339.51724137931035
9.0	1843.1103027123308	571.6625001297479	141	295.4375
9.0	1636.8816737388847	610.7804991551697	25	280.24107142857144
9.0	573.2425044612177	567.4775895507837	0	417.76724137931035
9.0	278.10543155447937	613.1846059855077	64	381.9017857142857
9.0	2265.4593724056913	225.1548953003472	164	289.07964601769913
9.0	1887.5761419948035	416.0056965643297	112	319.6181818181818
9.0	1505.9250042990523	557.2491864209464	15	309.5045045045045
9.0	2140.330262516763	511.0120292845852	132	321.5181818181818
9.0	1984.0192276663804	429.1120564532403	123	275.9380530973451
9.0	1877.0126262279073	561.0455022306232	139	322.7837837837838
9.0	2071.4380816829625	397.12993569393427	125	317.49557522123894
9.0	1589.923761438917	605.4440687491513	14	264.2162162162162
9.0	598.4965426388884	669.461134849605	61	442.1607142857143
9.0	588.2901989625828	597.607319916206	68	408.1217391304348
9.0	1685.771779002061	509.2561454752547	13	351.3628318584071
9.0	1429.7717992149742	629.2757490454334	36	287.05309734513276
9.0	550.6287575874909	680.7993391051515	148	395.8141592920354
9.0	1945.1710533003427	492.25230670703763	116	329.2566371681416
9.0	575.0473179333171	538.7141341799402	2	484.4054054054054
9.0	1839.1169959923786	464.8271175476004	91	308.5486725663717
9.0	2541.0470560334297	543.4941590209548	95	347.6517857142857
9.0	2399.7753404452164	260.83115573990233	101	525.362831858407
9.0	1653.8393175925175	564.2939266683293	30	273.13274336283183
9.0	532.3231988007452	546.3406577841936	76	369.5
9.0	2555.1189887063197	558.4825630994662	98	312.94690265486724
9.0	1659.5312145614196	535.7320804460775	87	270.05172413793105
9.0	1689.1982381104322	560.2627148580841	49	299.98230088495575
9.0	1650.1581032401896	515.709094670012	104	325.9380530973451
9.0	1494.5472169925738	606.6692417906422	38	251.7478260869565
9.0	1588.480256817668	516.9117416125761	47	299.07142857142856
9.0	1147.1933855928726	451.28780486884267	154	267.5175438596491
9.0	554.7946050224047	555.3762418830289	66	375.4778761061947
9.0	1833.6180868378535	530.6222273151644	54	282.57758620689657
9.0	1823.86237571244	410.293413475251	107	270.02702702702703
9.0	2035.6383428962836	444.42647579840207	121	278.02608695652174
9.0	544.9410114082453	572.2242815032316	144	404.3628318584071
9.0	1799.6871096182747	465.3016690154789	106	272.0086206896552
9.0	1970.4017481309463	555.7392567072816	138	289.4695652173913
9.0	577.6105141263497	644.5673177238513	62	384.9826086956522
9.0	514.9366465546644	563.6946436510488	77	407.13513513513516
9.0	1943.6067716568261	439.3528693855774	114	308.8086956521739
9.0	1146.4711352377728	473.3715027740334	155	362.23478260869564
9.0	603.1342568840901	571.2963279966912	58	463.2432432432432
9.0	1722.1980155211932	463.5067261440269	105	301.42241379310343
9.0	1354.9322350086588	599.0712393664098	40	287.27927927927925
9.0	2555.1189887063197	558.4825630994662	99	312.94690265486724
9.0	394.8859782379806	568.7246627174014	3	404.7117117117117
9.0	1868.9834695782388	488.93902120677404	109	282.31531531531533
9.0	601.8651155313191	627.77732687243	60	363.87610619469024
9.0	1762.5035291511092	507.1108854947573	82	291.30357142857144
9.0	1603.7433910145364	543.4335143729026	29	261.8434782608696
9.0	1537.5276386046555	616.8841413950089	43	247.52212389380531
9.0	1623.6494025188638	525.3344607847512	102	326.16379310344826
9.0	1795.9259791109766	541.1425577489642	84	373.1140350877193
9.0	2257.726559337394	289.01403366921306	165	391.73873873873873
9.0	1716.1150557426904	495.66533819112703	80	320.0625
9.0	1545.3120336302745	548.2054353861938	104	273.2857142857143
9.0	1692.8879314989597	596.2580445454968	52	291.4732142857143
9.0	1625.5476759961518	641.3523401918881	113	279.704347826087
9.0	653.1883226448732	505.7899652510877	69	526.9380530973451
9.0	2114.002143243926	244.41585930522157	161	277.0090909090909
9.0	534.5080012981934	525.9370131227764	147	393.4107142857143
9.0	1715.8972127218872	582.4338127458709	28	293.7142857142857
9.0	1388.2185615589926	634.0526805957023	21	323.8141592920354
9.0	2183.7376964509276	498.6635626098307	131	340.2068965517241
9.0	1750.422840509604	545.4680868704176	27	311.88695652173914
9.0	547.7970581962886	608.9188429763374	67	413.8482142857143
9.0	1738.4629599530688	477.61069755168916	90	297.38260869565215
9.0	1457.2715921258425	615.6021453096902	22	262.5130434782609
9.0	1182.7189985945236	454.94225482104235	156	307.76576576576576
9.0	2023.2318963684702	562.9831016151311	136	304.4954954954955
9.0	616.7054307119967	414.34977677828294	75	361.9913793103448
9.0	2027.6978802435917	402.92044301012265	119	292.5315315315315
9.0	2159.646597447177	389.34088688308475	129	280.0086206896552
9.0	2191.844516755952	381.6198907994719	127	376.5045045045045
9.0	1732.4121610017876	525.766537710705	55	396.17391304347825
9.0	1739.996443796368	500.92524260892776	81	308.72972972972974
9.0	1703.2578156132543	528.4851015397293	88	370.30172413793105
9.0	1663.9449168027327	619.4208663615381	79	310.125
9.0	1377.3143045352267	617.3652224967044	34	489.44827586206895
10.0	1720.7086536377421	467.3790670409994	105	305.2782608695652
10.0	2400.068542515945	253.20790190116645	101	505.11504424778764
10.0	561.1427675549315	658.1946696458901	63	421.0265486725664
10.0	1536.4333712444381	346.1388290550672	152	425.39823008849555
10.0	2036.6752180641345	534.0456904613399	135	314.3063063063063
10.0	1953.8807831108627	408.5191860209842	115	285.7345132743363
10.0	1821.8204941642446	550.7201394115754	19	298.46902654867256
10.0	1375.6639626654242	626.8864255917201	34	460.38392857142856
10.0	2025.1326512022006	399.75163066487494	119	292.5132743362832
10.0	1791.8693667211876	490.22963358641675	86	327.46902654867256
10.0	1588.2734195691144	612.0454362283622	14	262.5135135135135
10.0	2127.267251720795	292.17682760216013	159	299.60176991150445
10.0	1658.3736371139053	540.7482493853058	87	277.295652173913
10.0	1621.8386526072936	529.8613355636763	102	335.1504424778761
10.0	268.07521073001084	567.5599496788212	72	429.47747747747746
10.0	2238.5899729426396	228.35542157608032	167	292.5913043478261
10.0	1886.504515519461	485.8654329091222	110	284.7631578947368
10.0	1760.3409810795545	511.53896011746457	82	297.7304347826087
10.0	1864.4565947993137	494.974854245341	109	284.4234234234234
10.0	1354.4925070289523	608.9651189098053	40	293.5405405405405
10.0	1941.3745230404602	437.1206207692113	114	300.13513513513516
10.0	1456.885732976671	626.4062014864895	22	263.25892857142856
10.0	2069.832828723318	393.6901079232666	125	299.69026548672565
10.0	1730.7618191319848	529.5750189487114	55	386.8782608695652
10.0	630.0926330597163	409.71574519638	75	386.14414414414415
10.0	1689.444928860665	603.926550421699	52	291.39639639639637
10.0	2019.792068597802	559.3139519930855	136	306.5892857142857
10.0	1388.4724603081931	641.2887949479143	21	347.4396551724138
10.0	1982.1590204860759	428.5539942991488	123	275.3274336283186
10.0	394.8859782379806	557.3418178168449	3	404.875
10.0	1635.4731726595824	618.9185053911392	25	281.35714285714283
10.0	276.4405591542576	593.9196539257985	64	384.8288288288288
10.0	1838.3043612419183	577.0338464790325	141	295.93636363636364
10.0	896.281166763343	745.5454131854345	151	369.2068965517241
10.0	1711.7722471653997	566.1800554030223	83	314.6991150442478
10.0	1519.6215135725843	599.4645012261644	24	256.9217391304348
10.0	2150.555547109193	235.62748418783272	162	364.97391304347826
10.0	1832.3485930918519	532.5264679341676	54	284.67826086956524
10.0	2034.4917336393944	442.3625791360015	121	278.42241379310343
10.0	1683.3597408846576	512.9376773386608	13	365.99107142857144
10.0	531.0711978413652	539.7676527474489	76	378.67857142857144
10.0	1648.5668604471316	520.8500329245076	104	342.3628318584071
10.0	1852.5253620445856	437.62379367639056	108	261.03478260869565
10.0	1649.7703144745328	571.3364320648413	30	274.716814159292
10.0	2540.4210555537397	538.9556555432025	95	352.24107142857144
10.0	573.6508748127147	534.0170073197323	2	476.74545454545455
10.0	1546.0464533809168	552.734357181821	104	280.0900900900901
10.0	1792.2187538454543	544.3348906164973	84	377.6607142857143
10.0	2115.148752500815	246.02111226486647	161	283.2566371681416
10.0	2179.555591303135	494.48145746203807	131	340.640350877193
10.0	1360.7302495698204	670.8212823247111	143	315.646017699115
10.0	539.5579632016359	633.6433804392154	5	432.02608695652174
10.0	2568.2780768999432	509.06413263800675	94	383.76576576576576
10.0	1448.8990235735512	646.7170899802369	41	299.5135135135135
10.0	2070.0338270611696	421.60462632015685	124	292.0625
10.0	1510.1271533747833	662.4970888810639	45	272.8053097345133
10.0	522.0535164516463	613.2530979425462	57	374.54954954954957
10.0	2108.000563586323	396.16943029804116	126	275.35714285714283
10.0	2257.500020534419	255.80201237298482	166	320.4655172413793
10.0	427.37727013008134	624.2314914174943	73	504.5739130434783
10.0	2442.4084574241924	221.11487853005562	96	368.85714285714283
10.0	1546.0464533809168	552.734357181821	103	280.0900900900901
10.0	1332.1691340918323	629.6201287761318	39	332.11607142857144
10.0	2138.8965530514106	263.5211240745779	160	291.9017857142857
10.0	515.2455819934579	556.8980639975911	77	429.2232142857143
10.0	635.8280835341121	449.2092939259221	74	467.0619469026549
10.0	1761.806060481233	563.7135083768882	26	297.50877192982455
10.0	2200.0048777127586	279.3958915541994	163	321.6636363636364
10.0	1517.9972197334696	640.4140132111274	20	256.06363636363636
10.0	1483.9115179471062	637.9960839746985	12	257.86725663716817
10.0	577.3689085671394	464.8543854309712	4	456.0810810810811
10.0	2036.8248673263483	425.1027188636764	120	286.75
10.0	1843.3530902515647	559.9640704838571	140	314.5357142857143
10.0	1569.9740516683105	635.6642092630311	51	267.1981981981982
10.0	1780.9614461197714	569.2110442350398	142	318.4642857142857
10.0	359.9240402593454	565.2371934344872	65	399.80357142857144
10.0	1782.6586316358669	514.5665866835141	85	329.44347826086954
10.0	1415.460521835699	623.710883707373	35	295.37931034482756
10.0	245.3524516798925	550.7099378656721	56	485.44827586206895
10.0	865.0335904361635	718.1425500267844	150	304.1504424778761
10.0	1609.616659199776	629.1372355239018	46	269.94594594594594
10.0	1626.7061093009556	602.1178201538739	50	281.9189189189189
10.0	552.205056564669	550.8654155372958	66	398.070796460177
10.0	616.8804650341696	599.4690473261874	6	373.88495575221236
10.0	1884.5160597004608	422.6154743201098	112	317.4782608695652
10.0	1865.8808215160557	409.60561438571216	111	259.57142857142856
10.0	2528.3860636271074	520.3156811130009	93	358.5913043478261
10.0	655.7627846348192	504.5542234959136	69	527.5
10.0	569.5881150619374	561.4319829236503	0	450.3652173913043
10.0	2650.7911151092067	459.3193772723906	100	400.57142857142856
10.0	1713.767553943853	499.7343413091118	80	318.35714285714283
10.0	1341.1998109154385	644.0661844392897	31	337.65486725663715
10.0	1701.4805243688513	532.4205321523357	88	371.2
10.0	1987.4603749189723	461.91489834462834	122	300.9107142857143
10.0	1597.6227947020243	590.1393856374065	89	258.02702702702703
10.0	1519.839751838597	365.9103914088287	153	412.0973451327434
10.0	1798.892783280434	470.6633717959025	106	270.2767857142857
10.0	396.8722722378847	561.5032334470287	9	417.2212389380531
10.0	1473.0540026728884	656.5091056020403	44	256.2767857142857
10.0	1484.5162328151787	601.7058497748704	42	255.13793103448276
10.0	535.195966852327	519.9746449869525	147	409.74107142857144
10.0	2265.6886942570677	223.77896419208014	164	289.34513274336285
10.0	1302.262791595605	644.0097233484389	10	405.02702702702703
10.0	2000.3857357440763	408.503588570797	118	284.57758620689657
10.0	2114.269565345161	505.59857734276545	133	342.55652173913046
10.0	1401.7798293214607	607.876004693336	17	406.4375
10.0	1535.242549861852	625.2628001186229	43	247.75
10.0	1183.4630814666455	456.98848271937794	156	304.9724770642202
10.0	634.2189123530552	487.9876862967626	70	689.2342342342342
10.0	1317.9225848453493	662.9734037734316	33	312.02702702702703
10.0	545.1311213296842	602.063576747926	67	404.8157894736842
10.0	1428.5197982555942	638.9787564806278	36	295.6181818181818
10.0	2507.2184002528606	513.180513683479	92	338.6194690265487
10.0	1733.4304277501149	337.7296057968264	157	275.6434782608696
10.0	581.0115711530701	618.6279303159733	59	372.6756756756757
10.0	2158.27066633891	385.9010591124171	129	271.73873873873873
10.0	2555.880684953921	556.3244237312626	99	314.9107142857143
10.0	1506.3369182174433	561.5742825640559	15	324.61739130434785
10.0	2511.7886700937024	249.28302491933403	97	379.56637168141594
10.0	1622.7573652256942	645.6308167065897	113	282.2608695652174
10.0	1145.4256089508249	474.0685202986655	155	370.0990990990991
10.0	1546.6984483245087	605.5056662538988	37	249.49137931034483
10.0	602.5681199288626	645.6915455483679	7	406.8434782608696
10.0	1872.176087559114	567.9282687977519	139	322.7345132743363
10.0	2259.7054764134464	287.8832239114689	165	402.35135135135135
10.0	2077.9714982275204	520.7400444661073	134	318.6936936936937
10.0	1295.9866175879758	625.6394951134691	16	414.2072072072072
10.0	554.3808728164063	583.4829130971448	145	412.23478260869564
10.0	1736.3048205848654	481.2922294150952	90	305.5689655172414
10.0	1995.7132742031288	539.5922727745912	137	348.6608695652174
10.0	1426.5038398948448	671.7922873765716	32	305.4568965517241
10.0	592.3178338630178	664.6211463085064	61	461.62608695652176
10.0	1146.9106831534366	452.70131706602285	154	265.8918918918919
10.0	2190.9144131657995	377.71345572083123	127	368.4684684684685
10.0	600.2941069627026	566.9525692933926	58	463.77477477477476
10.0	1944.2409497101896	490.5781202447631	116	320.6347826086957
10.0	2578.727317658424	475.7429207790707	99	376.280701754386
10.0	644.0871469224329	470.29460768576024	146	593.3603603603603
10.0	2555.880684953921	556.3244237312626	98	314.9107142857143
10.0	1494.2933182433733	613.9053561428541	38	253.0900900900901
10.0	2216.5139823766613	488.2680412621284	130	312.2586206896552
10.0	1746.4249562236537	549.804774909415	27	314.44347826086954
10.0	1562.9025068755864	587.7607211418446	48	262.55357142857144
10.0	281.5112389090352	623.8701141659133	8	404.716814159292
10.0	2138.4956877057407	506.884235959784	132	319.5892857142857
10.0	1836.030122799008	469.6503569122429	91	312.5045045045045
10.0	541.2658796955768	564.3086131990228	144	398.495652173913
10.0	1687.6535609164644	567.0592945115418	49	302.3392857142857
10.0	540.9588975373681	672.3535119727657	148	465.5
10.0	1968.3555202326106	554.2510909630375	138	290.02608695652174
10.0	1407.4743775988295	653.8612198171506	23	337.9380530973451
10.0	1712.8504277314821	588.4004333520808	28	295.6371681415929
10.0	1737.4904291598498	504.4336631000535	81	313.37719298245617
10.0	1959.2721508633772	473.01990417512667	117	312.5855855855856
10.0	571.4290113562711	637.8010782052517	62	394.0173913043478
10.0	506.5591221284931	580.4946424527529	78	404.359649122807
10.0	1589.0998372989206	611.3475328252645	18	263.0357142857143
10.0	288.28917729846916	563.2258407698547	149	400.4778761061947
10.0	585.8677181472817	591.5928847885621	68	415.70535714285717
10.0	1602.854745392335	549.4001349791124	29	262.89285714285717
10.0	2004.3283665469048	447.9290557582633	128	285.36607142857144
10.0	622.3518895359028	507.68821908763624	71	540.1810344827586
10.0	597.8489548270032	621.1867041781679	60	361.5221238938053
10.0	1822.2025216268344	414.97118408014035	107	272.30357142857144
10.0	1661.4059293107284	626.7839300883502	79	306.24347826086955
10.0	1658.0392978616483	588.7018702983405	53	309.7
10.0	1837.5778656663565	311.2626845942112	158	280.96521739130435
10.0	1587.7594074604835	521.0308807964899	47	307.98198198198196
10.0	1361.9001352249059	655.909730590663	11	313.98230088495575
11.0	1861.1368866281018	492.5605210299142	109	287.3274336283186
11.0	2114.6901087980596	246.47975596762214	161	284.58620689655174
11.0	1759.0022608447825	507.21386397435515	82	298.7090909090909
11.0	550.5899444374932	590.8920317831075	67	424.23214285714283
11.0	655.8657631144172	510.21803987379496	69	517.8407079646017
11.0	1538.924081725258	617.3919388934098	43	250.41592920353983
11.0	277.28573567112795	617.6101093690136	8	411.75652173913045
11.0	1545.8016467973694	545.0229498000775	104	288.07142857142856
11.0	1601.7122010209332	542.7987674999015	29	269.30973451327435
11.0	1356.1414869528512	596.2679734957811	40	293.3185840707965
11.0	2555.880684953921	555.5627274836613	99	311.82300884955754
11.0	1623.8734895338773	639.4921330115832	113	286.87610619469024
11.0	607.4259534296026	610.065028381601	60	381.4594594594595
11.0	646.6096872875892	474.6517228619392	146	637.1304347826087
11.0	873.3978007317488	708.0357959196189	150	303.74107142857144
11.0	1146.1226264754569	461.17369609297145	155	360.5486725663717
11.0	1712.0460526247055	495.35233795128204	80	324.75892857142856
11.0	243.16145000097757	545.2324336683849	56	474.72566371681415
11.0	579.7823934779991	626.6910799833533	62	386.4867256637168
11.0	1792.8366247230413	540.7306438305728	84	387.05309734513276
11.0	2177.8130474915547	494.82996622435417	131	330.9734513274336
11.0	1714.627718975885	583.4494077426726	28	294.7826086956522
11.0	1298.9064532037805	613.9601526502498	16	405.2920353982301
11.0	2067.0809665067836	398.5058668022013	125	298.5267857142857
11.0	1303.514792554985	635.2457166327795	10	405.51724137931035
11.0	2150.555547109193	235.62748418783272	162	359.5652173913044
11.0	591.965687096143	580.3158189242293	68	445.45454545454544
11.0	1832.4755424664522	531.2569741881655	54	283.51724137931035
11.0	1429.9314730090505	660.493793037153	32	310.10714285714283
11.0	1849.5074455253023	436.71841872060554	108	262.87931034482756
11.0	1588.1713213788748	515.6759998574021	47	305.98214285714283
11.0	2031.2812277201044	444.6557976497799	121	276.4655172413793
11.0	1147.4760880323088	439.1315999730933	154	268.27433628318585
11.0	1682.2171965132557	508.3674998530533	13	376.2920353982301
11.0	1729.2384266367824	525.0048414631038	55	386.0
11.0	534.3577003597377	530.6906457919445	76	392.23275862068965
11.0	1938.846348887305	491.32220311688513	116	320.11504424778764
11.0	1647.2204242376208	515.9539012535594	104	350.4107142857143
11.0	1652.1178162733704	564.1374265484069	30	274.60176991150445
11.0	1475.643551130624	649.3251969773543	44	255.1293103448276
11.0	2555.880684953921	555.5627274836613	98	311.82300884955754
11.0	1498.2287488559798	607.6848367874439	38	254.9646017699115
11.0	2540.4210555537397	539.7381561428151	95	349.5739130434783
11.0	1832.943249605636	466.56348371887174	91	318.34234234234236
11.0	547.691078584922	665.131717758117	148	419.25
11.0	578.7375566578723	522.3503884829678	2	502.54782608695655
11.0	1522.1255154913442	592.5784959495749	24	263.3893805309734
11.0	1458.6220991479424	616.5667931826187	22	262.4
11.0	603.233552700389	655.044147705907	61	454.77477477477476
11.0	906.175752143604	733.9546131685573	151	390.2767857142857
11.0	539.782403879884	512.1777020401058	147	427.46902654867256
11.0	1938.9562537060635	438.2367450773943	114	302.8018018018018
11.0	2259.42277397401	289.8621409875212	165	403.53982300884957
11.0	624.8407306002263	410.8485084719562	75	402.0088495575221
11.0	1734.2736305912624	476.5951025548875	90	309.04347826086956
11.0	1691.1664301798123	599.3880469439466	52	291.20353982300884
11.0	2155.748125973754	391.1754616941075	129	273.2566371681416
11.0	1389.3611059303946	631.6406424782983	21	343.80172413793105
11.0	1873.292211867297	564.2078544371418	139	328.3628318584071
11.0	1796.7083858513727	464.20947030094817	106	265.82300884955754
11.0	1713.4199028389655	561.8549592599129	83	317.42477876106193
11.0	1506.645853656237	552.8211117982393	15	332.1607142857143
11.0	1416.4903066316774	615.0606914211543	35	295.33035714285717
11.0	270.73242521064003	587.022325410594	64	389.31531531531533
11.0	2015.4349534216228	560.0019175472191	136	313.25454545454545
11.0	1636.5686734990397	611.5629997547821	25	284.859649122807
11.0	398.7258848706459	554.6036753139732	9	436.6
11.0	1880.5991543637022	421.1466348188253	112	313.39285714285717
11.0	2505.7913667669563	515.5589028266529	92	332.19827586206895
11.0	576.3317626885114	550.290304236267	0	485.7155172413793
11.0	1838.3043612419183	572.7933098874919	141	299.01769911504425
11.0	2111.7252433902368	505.88127978220143	133	339.3063063063063
11.0	392.57082334295217	550.3963531317597	3	408.46086956521737
11.0	1980.1127925877404	429.8561393253624	123	277.72566371681415
11.0	1429.9282993348966	630.3712498848909	36	292.6106194690266
11.0	1572.1650533472255	628.4652037465966	51	272.20175438596493
11.0	1591.0564284112797	605.2718025289918	18	266.01801801801804
11.0	1999.0276733103988	408.65448439676123	118	290.39639639639637
11.0	1487.055220307183	594.215836673458	42	261.3274336283186
11.0	1790.4608656418852	486.0041303485095	86	331.92727272727274
11.0	1343.1040515344416	632.7676900998712	31	339.14285714285717
11.0	2033.0060684420891	535.192299718229	135	313.1504424778761
11.0	1512.4122421175873	654.4992782812507	45	270.87719298245617
11.0	2265.6886942570686	227.2187919627478	164	293.30973451327435
11.0	1699.576283749848	528.1042534159286	88	377.00892857142856
11.0	1884.668466142855	482.80535061477957	110	288.7142857142857
11.0	518.7468502997846	547.7329793133832	77	430.4867256637168
11.0	1360.5009277184427	661.8777301209752	143	316.7232142857143
11.0	2650.0775983662547	462.17344424419946	100	396.0353982300885
11.0	2568.747577259711	507.96863179854927	94	380.3693693693694
11.0	549.4600144204521	622.3448860997968	5	403.89565217391305
11.0	1862.5611133448438	405.984114562572	111	259.2818181818182
11.0	2529.337419284378	518.8886476270965	93	369.33035714285717
11.0	1983.3325815941712	465.8133698180517	122	308.9732142857143
11.0	1450.9038352827658	638.6978431433781	41	295.86486486486484
11.0	2073.1349595587276	522.4142309283818	134	326.1061946902655
11.0	613.3588167698804	633.5044055867478	7	413.1896551724138
11.0	1410.3683212176152	644.2147410878655	23	338.6194690265487
11.0	526.8775926864541	604.4935910951318	57	383.6371681415929
11.0	570.9997584585706	647.4188067088611	63	405.8545454545455
11.0	2238.5899729426396	231.33660564399233	167	295.1913043478261
11.0	2127.267251720795	292.7422324810322	159	299.4122807017544
11.0	284.8967480252368	558.4198992994421	149	414.86607142857144
11.0	2398.8957342330627	257.8991350326962	101	528.7982456140351
11.0	556.5488152679675	539.7554173153976	66	419.8965517241379
11.0	1689.5071735492254	560.7776072560733	49	301.12068965517244
11.0	548.0507382420418	554.1313253793256	144	419.7433628318584
11.0	1745.9506309693877	544.9937616161521	27	315.6666666666667
11.0	1655.8655526442913	534.3815734239776	87	281.9189189189189
11.0	1590.4315589373177	605.0632206253507	14	266.1621621621622
11.0	2132.9919632726724	509.4067763249402	132	319.9
11.0	1963.5189815638175	556.2973188613731	138	294.1896551724138
11.0	604.4707980235665	554.1718946471489	58	507.94736842105266
11.0	2023.774588768523	402.92044301012254	119	293.99107142857144
11.0	2068.1736198808653	425.69708211682797	124	288.16814159292034
11.0	1951.276493058435	409.63531032916717	115	287.54782608695655
11.0	2189.0542059854943	388.13061593053953	127	323.1061946902655
11.0	1620.0279026957237	523.523710873181	102	344.39639639639637
11.0	1718.1270930397604	462.31523663726597	105	313.8125
11.0	1736.6550909476769	501.1758440725796	81	319.7857142857143
11.0	265.7277089311734	562.3954457213789	72	426.6
11.0	1839.2740803029728	304.76052848718246	158	284.6637168141593
11.0	1362.2859943740773	644.9127448392779	11	327.5315315315315
11.0	1538.9776931993624	342.18099490296277	152	445.21238938053096
11.0	1662.6754230567306	620.3095119837395	79	313.91379310344826
11.0	1822.4464946439348	550.5636392916527	19	300.53508771929825
11.0	621.6836189661645	512.4496468970211	71	548.8782608695652
11.0	1378.2029501574282	615.2070831285008	34	449.49557522123894
11.0	2105.9197076261703	399.9639323430261	126	278.98214285714283
11.0	561.4898502091194	572.0168205282527	145	418.49074074074076
11.0	1763.997062160148	562.1485071776633	26	295.8407079646018
11.0	1522.3622922037534	361.7825980840274	153	423.30973451327435
11.0	1320.426586764109	652.4878957386247	33	308.2280701754386
11.0	1659.6042990608735	583.3808662209758	53	311.5344827586207
11.0	1989.5215842159269	541.4268475856139	137	356.10434782608695
11.0	633.6370818551973	455.3127986028993	74	501.62931034482756
11.0	1842.894446548809	556.9828864159451	140	318.8141592920354
11.0	1182.7189985945236	441.54876312284597	156	305.44827586206895
11.0	623.4796369103346	589.9461917074175	6	399.72072072072075
11.0	1611.140051694978	624.8209567874947	46	270.3008849557522
11.0	2513.929220322559	252.6127697197776	97	394.9026548672566
11.0	2198.3086630761422	280.8094037513796	163	324.76785714285717
11.0	2034.5614299368858	427.0643646012106	120	289.76576576576576
11.0	2001.1660143403863	450.34732509265984	128	287.25
11.0	1403.6840699404638	595.5619153571156	17	406.90434782608696
11.0	1520.1597678050246	633.1025411596806	20	257.19642857142856
11.0	513.0335402331037	572.6237812275399	78	401.63392857142856
11.0	1601.3043265654308	583.0302206597947	89	260.07272727272726
11.0	2138.208587497277	263.2918022232001	160	291.50442477876106
11.0	1954.4563919844427	474.6251571347715	117	309.23478260869564
11.0	1628.2711105001802	595.0753147573618	50	283.52252252252254
11.0	2213.121553103429	489.1161485804365	130	306.89565217391305
11.0	1781.0936304366421	510.6540836854517	85	333.6517857142857
11.0	1735.662676366481	332.89306712803324	157	278.0892857142857
11.0	1334.8465745613762	616.4388833876079	39	333.72566371681415
11.0	1565.612936899959	581.7300143376137	48	264.4086956521739
11.0	356.3694577705395	559.3975222028774	65	424.30434782608694
11.0	431.43965011728807	615.5989339446801	73	583.008695652174
11.0	1485.9460195060985	628.4495766594265	12	257.1711711711712
11.0	1819.335500933515	412.1041633868211	107	274.5
11.0	585.8515596941686	607.8151899581999	59	405.46017699115043
11.0	579.8403920774876	458.7786551346985	4	464.05309734513276
11.0	2442.8841352528275	223.0175898445948	96	369.1858407079646
11.0	2257.686041252449	259.5224267335949	166	321.0689655172414
11.0	1548.8609963960635	598.9150435596368	37	252.18421052631578
11.0	1782.8216533000764	564.7465470023077	142	316.6106194690266
11.0	2580.8678678872807	477.6456320936099	99	375.5945945945946
11.0	1545.8016467973694	545.0229498000775	103	288.07142857142856
11.0	634.0129553938594	492.31278243987197	70	695.0727272727273
12.0	1840.3719061836528	553.3137367938996	140	306.6434782608696
12.0	1712.3590528645504	491.12683471337476	80	315.0990990990991
12.0	1408.439025471758	639.97029044698	23	346.7857142857143
12.0	1495.8167107385757	601.8451655558342	38	255.44247787610618
12.0	1759.2082178039782	503.71259566802854	82	287.3274336283186
12.0	1719.4178733387512	457.64856940245284	105	295.09565217391304
12.0	1964.6351058720006	548.8564901401529	138	298.01801801801804
12.0	1570.130551788233	622.8311994293869	51	268.42477876106193
12.0	1981.414937613954	425.2056213745998	123	276.6666666666667
12.0	1330.8304138570604	611.3929378873137	39	320.5221238938053
12.0	2069.2897441890477	422.72075062833994	124	290.96491228070175
12.0	1691.0099300598897	596.1015444255743	52	289.0
12.0	1984.2498689996826	462.6028638987618	122	309.74782608695654
12.0	2261.1189886106263	289.57943854808514	165	409.07142857142856
12.0	1637.3511740986523	607.9634969965648	25	279.36607142857144
12.0	1456.885732976671	611.7435538179761	22	262.11607142857144
12.0	517.9230224630019	566.9899549981798	77	416.4594594594595
12.0	2267.9819127708474	224.92557344896935	164	292.1081081081081
12.0	1736.4044894840254	495.24494276615275	81	301.7217391304348
[truncated: 13,085 more rows]
